# Supplementary material for: Contribution of natural food environments to nutritional intake and biomarker status: insights from the women of indigenous santhal communities of Jharkhand, India
Source: BMC Nutr. 2023 Jan 27;9:20. doi: 10.1186/s40795-023-00669-1 (PMC9881317; doi:10.1186/s40795-023-00669-1)
Supplement: Supplementary file 1 — Additional file 1. Rawdataset. [file 40795_2023_669_MOESM1_ESM.xlsx]

## Sheet: Sheet1
Additional File 1: Raw dataset
HHID	Education level_participant woman	Occupation_participant woman	Family Type	Access to drinking water	Defecation	Hgb	Age_participant woman	alferritin	alstfr	agp1a	CRP	RBP	FADI	access to agriculture	access to baari	access to pond	access to forest	Education level women (combined for association)	HH wealth score	Wealth quintile	Wealth_Quintile	Average DDS	Average IF score	energy_back	protein_back	fat_back	dietaryfibre_back	carbohydrate_back	thiamine_back	riboflavin_back	niacinb3_back	vitb6_back	folate_back	ascorbicacid_back	vitamina_back	calcium_back	iron_back	zinc_back
1210103088	6. More than primary (5th class) but less than secondary (10 th class)	1. Hunting/Gathering	1. Nuclear	5. Tube well/Hand-pump	4. Open Field/ Jungle	8	23	22.883	2.08428	671.59	5.07	0.51	0.28	Yes	No	Yes	Yes	2. Above primary + secondary & above	3.3922	5	'Wealthiest'	3.5	0.5	1101.12	26.0403	6.73223	11.8593	221.083	0.274815	0.244938	5.78236	0.511441	75.187	36.0745	19.5469	67.9272	4.2941	4.08399
1210105069	1. No formal education	9. Housewife	1. Nuclear	5. Tube well/Hand-pump	4. Open Field/ Jungle	8	31	50.2464	2.15568	1000	0.41	0.69	0.22	Yes	Yes	Yes	No	1. primary & below	-3.39452	1	'Poorest'	2.5	0	982.261	23.6631	4.99507	10.6054	198.602	0.276163	0.177316	5.56532	0.509816	58.8761	31.6827	19.0142	54.3776	3.89687	3.54083
1210105070	2. No formal education but can sign	9. Housewife	2. Joint/Extended	5. Tube well/Hand-pump	1. Own Toilet	12	22	19.5132	2.46465	705.04	0.84	0.57	0.4	Yes	Yes	Yes	Yes	1. primary & below	2.26967	5	'Wealthiest'	2.5	0	1181.94	28.1686	6.65706	12.4284	237.659	0.303109	0.208994	5.98765	0.488086	68.1699	28.2943	17.6921	59.421	4.72041	4.46554
1210109083	1. No formal education	3. Settled Agriculture	2. Joint/Extended	5. Tube well/Hand-pump	4. Open Field/ Jungle	8	30	22.1234	2.35857	1000	0.91	0.81	0.54	Yes	No	Yes	Yes	1. primary & below	0.50096	4	'Wealthy'	2	0.5	1004.35	23.9115	5.10203	10.5112	203.952	0.247112	0.178783	5.49185	0.456662	61.6194	33.1972	18.2093	57.1959	3.84656	3.56084
1210109087	1. No formal education	3. Settled Agriculture	2. Joint/Extended	5. Tube well/Hand-pump	1. Own Toilet	9	22	13.2502	2.4301	523.94	0.48	0.55	1	Yes	Yes	Yes	Yes	1. primary & below	2.10518	5	'Wealthiest'	3	0.5	1158.48	27.2936	6.00562	12.5606	237.326	0.303924	0.224592	6.11001	0.521605	75.8005	38.6442	18.8766	64.0741	4.51597	4.26869
1210109090	5. Completed Primary	6. Daily wager (Construction Labour/Coolie/agriculture labour	2. Joint/Extended	5. Tube well/Hand-pump	4. Open Field/ Jungle	6	25	12.3764	3.5759	1000	61.92	0.78	1	Yes	Yes	Yes	Yes	1. primary & below	-1.26789	2	'Poor'	3	1	971.924	25.3364	7.57627	10.0436	178.796	0.2575	0.194185	5.46092	0.490728	64.7286	32.2454	19.1598	58.0922	4.07889	3.60796
1210109100	1. No formal education	1. Hunting/Gathering	2. Joint/Extended	5. Tube well/Hand-pump	4. Open Field/ Jungle	12	35	40.5282	3.84322	366.72	0.27	0.73	0.18	Yes	Yes	Yes	Yes	1. primary & below	0.736356	4	'Wealthy'	2	1	1004.27	24.215	4.72387	10.6213	204.169	0.249259	0.186916	5.43528	0.439087	62.4273	27.0601	18.55	54.639	3.92513	3.62956
1210110069	1. No formal education	9. Housewife	1. Nuclear	5. Tube well/Hand-pump	4. Open Field/ Jungle	12	40	149.025	2.05949	431.9	0.83	0.91	0.34	Yes	Yes	Yes	No	1. primary & below	0.0471026	3	'Medium'	2	1	1067.28	24.9585	5.08528	10.9464	218.544	0.245391	0.197915	5.63178	0.469001	66.1835	35.4777	19.2003	64.5016	3.93244	3.75914
1210112079	2. No formal education but can sign	9. Housewife	2. Joint/Extended	5. Tube well/Hand-pump	4. Open Field/ Jungle	11	26	12.5556	3.44965	547.95	1.73	1.82	0.62	Yes	Yes	Yes	Yes	1. primary & below	-0.603362	3	'Medium'	3	0.5	1263.78	29.3184	5.43296	13.8544	262.767	0.327529	0.256345	6.49203	0.553993	79.2405	33.7518	19.4466	69.868	4.96353	4.98439
1210203073	1. No formal education	9. Housewife	2. Joint/Extended	2. Well	4. Open Field/ Jungle		29	22.1311	3.03489	731.96	0.072	0.72	0.66	Yes	Yes	Yes	Yes	1. primary & below	2.23841	5	'Wealthiest'	3	2	1267.24	28.6487	5.86244	12.6482	263.293	0.309474	0.216542	6.39284	0.52384	70.7087	31.1794	18.7883	61.2799	4.61023	4.58821
1210203076	6. More than primary (5th class) but less than secondary (10 th class)	9. Housewife	1. Nuclear	2. Well	4. Open Field/ Jungle	11	46	23.6545	1.71609	1000	0.28	0.9	0.66	Yes	Yes	No	Yes	2. Above primary + secondary & above	-0.622417	3	'Medium'	1.5	2.5	1152.18	26.4675	5.73205	11.4325	236.581	0.269993	0.200606	5.90868	0.477033	61.421	30.2003	17.9527	57.8122	4.34656	4.10582
1210203078	1. No formal education	3. Settled Agriculture	2. Joint/Extended	2. Well	4. Open Field/ Jungle	13	25	32.9779	1.43712	1000	0.54	1.56	0.09	Yes	No	Yes	Yes	1. primary & below	-0.459995	3	'Medium'	3	2	1097.48	26.0129	5.4333	10.8322	221.528	0.251237	0.194222	5.67206	0.462912	58.7207	28.7899	18.5949	60.3227	4.04269	3.87892
1210205049	5. Completed Primary	3. Settled Agriculture	2. Joint/Extended	5. Tube well/Hand-pump	1. Own Toilet	12	16	37.3495	1.55786	751.09	2.91	1.16	0.35	Yes	Yes	Yes	Yes	1. primary & below	1.56901	4	'Wealthy'	3	1.5	1067.81	25.7305	6.17567	11.7974	215.146	0.278274	0.198946	5.81531	0.499318	72.5551	35.7111	19.3464	60.5936	4.12943	3.9448
1210205051	1. No formal education	3. Settled Agriculture	1. Nuclear	5. Tube well/Hand-pump	4. Open Field/ Jungle	11	35	33.8918	1.69073	1000	0.87	1.17	0.2	No	No	Yes	Yes	1. primary & below	0.0927333	3	'Medium'	2	1.5	1071.63	25.2767	6.30587	10.6714	207.34	0.333896	0.209435	5.41987	0.395465	52.271	29.4351	18.7373	57.6745	4.98867	3.77381
1210209070	1. No formal education	9. Housewife	2. Joint/Extended	5. Tube well/Hand-pump	4. Open Field/ Jungle		45	48.739	2.71532	303.57	0.12	1.84	1	Yes	Yes	Yes	Yes	1. primary & below	1.45996	4	'Wealthy'	2	1	1084.8	25.4252	5.13922	11.0073	221.316	0.264068	0.191319	5.7617	0.471502	61.3954	32.0809	17.7787	56.9808	4.13775	3.85654
1210210059	1. No formal education	9. Housewife	2. Joint/Extended	5. Tube well/Hand-pump	4. Open Field/ Jungle	11	24	19.0031	3.82882	268.76	0.34	0.7	0.93	Yes	Yes	Yes	Yes	1. primary & below	-0.272055	3	'Medium'	2.5	1.5	1247.76	28.1263	6.24459	12.4262	259.308	0.307808	0.208578	6.43136	0.519374	67.7085	32.4884	18.7538	59.7628	4.72793	4.49623
1210210065	2. No formal education but can sign	9. Housewife	1. Nuclear	2. Well	4. Open Field/ Jungle	13	25	78.4045	1.63747	476.33	0.17	1.21	0.07	Yes	Yes	Yes	Yes	1. primary & below	-3.90331	1	'Poorest'	2	2	1321.15	29.7193	6.34772	12.2876	267.851	0.282755	0.215829	6.38846	0.526048	64.5207	27.5979	17.7162	67.3712	4.19593	4.53252
1210212064	6. More than primary (5th class) but less than secondary (10 th class)	9. Housewife	1. Nuclear	2. Well	4. Open Field/ Jungle		28	6.55679	3.22793	765.27	12.78	0.77	0.14	Yes	Yes	Yes	Yes	2. Above primary + secondary & above	-2.39315	1	'Poorest'	2	1	1211.69	27.7807	9.12804	10.7842	218.344	0.274394	0.203473	6.2384	0.508259	59.0162	26.2351	17.8703	56.5547	3.95726	4.09655
1220101001	1. No formal education	9. Housewife	1. Nuclear	2. Well	1. Own Toilet	7	35	17.5521	11.0985	805	0.19	0.72	0.14	Yes	Yes	No	No	1. primary & below	-0.00468566	3	'Medium'	2	1	940.254	22.457	4.7854	9.69884	190.559	0.248226	0.166155	4.93682	0.379813	49.3169	21.1368	17.7483	53.1904	4.67554	3.34109
1220101002	1. No formal education	9. Housewife	1. Nuclear	5. Tube well/Hand-pump	4. Open Field/ Jungle	8	49	28.8418	2.90222	398.24	0.092	1.38	0.47	Yes	Yes	Yes	Yes	1. primary & below	-0.904013	2	'Poor'	1.5	1	1078.61	25.0521	4.83468	11.717	220.765	0.288029	0.201285	5.37971	0.497974	57.635	15.3833	16.9629	60.78	4.71486	4.03063
1220101003	1. No formal education	9. Housewife	1. Nuclear	2. Well	4. Open Field/ Jungle	11	31	18.4026	4.42162	641.63	2.44	1.31	0.4	Yes	Yes	Yes	Yes	1. primary & below	0.603515	4	'Wealthy'	2	1.5	1231.27	28.1683	5.19026	13.4721	257.177	0.337289	0.227191	6.0402	0.514451	65.5593	17.1638	18.2138	60.3183	5.51513	4.78374
1220101007	2. No formal education but can sign	9. Housewife	2. Joint/Extended	5. Tube well/Hand-pump	1. Own Toilet	11	29	8.54159	3.96613	601.06	2.75	1.12	0.8	Yes	Yes	Yes	Yes	1. primary & below	2.54645	5	'Wealthiest'	2	1.5	1256.6	27.8227	5.55388	13.1281	264.304	0.333931	0.22233	5.96997	0.552737	66.6593	18.0742	17.3425	63.378	5.68206	4.66938
1220102001	2. No formal education but can sign	9. Housewife	2. Joint/Extended	5. Tube well/Hand-pump	4. Open Field/ Jungle	12	28	54.7522	2.27477	600.82	0.92	0.67	1	Yes	Yes	Yes	Yes	1. primary & below	-1.83834	2	'Poor'	2	1	1262.61	28.9895	5.26222	12.6873	264.362	0.4134	0.272821	5.96927	0.468909	56.1559	17.1437	19.1314	64.2678	5.90547	4.5393
1220102002	1. No formal education	9. Housewife	1. Nuclear	5. Tube well/Hand-pump	4. Open Field/ Jungle	11	30	16.346	2.00352	1000	1.02	1.32	0.9	Yes	Yes	Yes	Yes	1. primary & below	-1.51898	2	'Poor'	2.5	0.5	1052.38	24.8308	4.47341	10.2961	217.552	0.265202	0.193592	5.39661	0.411678	48.8558	28.112	17.9909	53.6271	4.84322	3.77875
1220102004	4. Less than primary (5th class)	7. Self-employed (Tailor/Shop-owner)	2. Joint/Extended	2. Well	4. Open Field/ Jungle	8	41	21.5923	2.11341	1000	2.09	1.52	0.18	Yes	No	Yes	Yes	1. primary & below	1.37308	4	'Wealthy'	2	1.5	1377.3	29.8535	5.74869	12.8465	272.4	0.368485	0.242458	6.37322	0.528175	64.0473	28.3078	18.0056	62.1716	5.22078	4.5817
1220103001	8. HS (12th class) and above	9. Housewife	2. Joint/Extended	2. Well	4. Open Field/ Jungle	9	20	10.447	3.06097	828.11	0.59	1.01	0.04	Yes	Yes	No	Yes	2. Above primary + secondary & above	-2.11377	1	'Poorest'	3	1.5	985	24.5209	7.74761	9.07072	188.705	0.231665	0.186052	4.7015	0.377952	46.0482	20.4967	18.0072	76.7407	6.2954	3.24801
1220103002	2. No formal education but can sign	9. Housewife	1. Nuclear	2. Well	4. Open Field/ Jungle	9	43	10.065	3.98272	602.64	0.57	1.43	0.1	Yes	Yes	No	Yes	1. primary & below	-2.9055	1	'Poorest'	2.5	1	976.2	23.4047	6.52705	10.5693	192.894	0.251257	0.221621	5.05914	0.442416	59.6527	27.469	17.6979	64.437	4.8896	3.5185
1220103003	1. No formal education	9. Housewife	1. Nuclear	2. Well	4. Open Field/ Jungle	9	35	7.35025	4.66642	1000	5.03	2.44	0.01	Yes	No	No	Yes	1. primary & below	-2.50525	1	'Poorest'	1.5	1	838.291	20.2827	7.25833	7.18243	151.87	0.164589	0.134738	4.0369	0.310919	34.6965	13.6361	15.8005	56.1256	4.53703	2.5887
1220104001	1. No formal education	9. Housewife	2. Joint/Extended	2. Well	4. Open Field/ Jungle	8	27	16.3484	4.88621	1000	0.35	0.89	0.18	Yes	Yes	Yes	Yes	1. primary & below	0.836242	4	'Wealthy'	2	0.5	1304.29	28.6593	6.21901	12.2844	274.261	0.374667	0.242014	6.12805	0.494106	57.2142	19.8098	19.2759	61.2234	5.16938	4.43435
1220104002	2. No formal education but can sign	9. Housewife	1. Nuclear	2. Well	4. Open Field/ Jungle		32	14.929	2.03715	433.34	0.35	1.37	0.28	Yes	Yes	Yes	Yes	1. primary & below	0.0423942	3	'Medium'	3	0	989.601	25.1598	4.93984	9.78423	197.592	0.249319	0.182539	5.20549	0.410186	52.2312	20.5805	18.0463	57.03	4.69357	3.54404
1220104003	1. No formal education	9. Housewife	2. Joint/Extended	2. Well	4. Open Field/ Jungle	13	21	25.3525	2.94576	828.35	0.6	1.48	0.47	Yes	Yes	Yes	No	1. primary & below	2.61356	5	'Wealthiest'	2	2	1226.95	27.5333	5.73406	12.5133	255.278	0.309901	0.216965	6.10624	0.514876	66.0829	28.4835	17.4393	61.1544	4.98713	4.35681
1220105001	4. Less than primary (5th class)	9. Housewife	2. Joint/Extended	5. Tube well/Hand-pump	4. Open Field/ Jungle	9	30	66.5211	3.24373	312.87	0.3	0.65	0.47	Yes	Yes	Yes	No	1. primary & below	1.06323	4	'Wealthy'	2	1.5	1030.67	24.6848	4.68275	10.3338	210.989	0.343032	0.21852	5.1599	0.397123	47.7258	19.6337	19.0486	56.9737	4.98251	3.67906
1220105002	6. More than primary (5th class) but less than secondary (10 th class)	9. Housewife	2. Joint/Extended	5. Tube well/Hand-pump	4. Open Field/ Jungle	9	16	15.9598	4.72559	1000	0.51	0.59	0.9	Yes	Yes	Yes	Yes	2. Above primary + secondary & above	5.55822	5	'Wealthiest'	1.5	1	1131.38	25.7073	4.96335	10.9642	235.886	0.264515	0.194019	5.55503	0.438606	53.6215	21.283	17.6821	53.6641	4.60437	3.96242
1220105004	1. No formal education	9. Housewife	1. Nuclear	2. Well	4. Open Field/ Jungle		31	10.8034	6.04628	323.68	0.42	0.39	0.1	Yes	No	Yes	Yes	1. primary & below	-1.364	2	'Poor'	2	1	1014.82	24.2923	4.73417	10.3148	206.306	0.243355	0.187933	5.12099	0.417412	52.3756	17.6176	17.9017	55.901	4.25685	3.57767
1220106004	2. No formal education but can sign	9. Housewife	2. Joint/Extended	5. Tube well/Hand-pump	4. Open Field/ Jungle	12	34	12.4733	2.39238	1000	9.9	1.31	0.18	Yes	Yes	Yes	No	1. primary & below	-2.56122	1	'Poorest'	2	1	1084.85	25.4725	5.07736	11.0734	222.497	0.267713	0.203722	5.43079	0.449085	58.0716	21.3541	17.8195	58.2156	4.47262	3.84637
1220106005	4. Less than primary (5th class)	9. Housewife	2. Joint/Extended	5. Tube well/Hand-pump	4. Open Field/ Jungle		25	13.1248	4.75941	1000	23.72	5.2	0.28	No	Yes	Yes	Yes	1. primary & below	-3.29364	1	'Poorest'	1	1	895.087	21.5882	3.40536	8.27719	182.639	0.189441	0.155228	4.49871	0.343201	37.6658	11.3181	16.5014	44.5877	3.58485	3.0612
1220106006	1. No formal education	9. Housewife	2. Joint/Extended	5. Tube well/Hand-pump	4. Open Field/ Jungle		28	18.6231	2.34892	771.25	0.29	1.73	0.8	Yes	Yes	No	Yes	1. primary & below	-2.24743	1	'Poorest'	3	2.5	1268.22	28.6291	5.30923	12.2345	266.7	0.402211	0.248749	6.06916	0.491922	57.6962	19.7439	19.2733	60.4316	5.0976	4.48266
1220106007	2. No formal education but can sign	9. Housewife	2. Joint/Extended	5. Tube well/Hand-pump	4. Open Field/ Jungle	12	28	19.9708	4.37361	677.31	0.33	1.97	0.22	Yes	Yes	No	Yes	1. primary & below	-0.627448	3	'Medium'	2.5	1.5	1205.66	26.7131	4.85271	11.2608	254.098	0.321241	0.222421	5.62248	0.454047	53.823	19.7388	18.0276	57.7452	4.88446	4.09306
1220107001	2. No formal education but can sign	9. Housewife	1. Nuclear	5. Tube well/Hand-pump	4. Open Field/ Jungle		28	24.9154	3.90559	1000	0.6	0.9	0.54	Yes	Yes	No	Yes	1. primary & below	-2.17168	1	'Poorest'	1.5	0.5	850.783	21.9698	5.90513	7.93777	160.922	0.198196	0.146829	4.30964	0.347719	40.883	15.588	15.8632	60.3671	5.32178	2.79394
1220107002	4. Less than primary (5th class)	9. Housewife	1. Nuclear	5. Tube well/Hand-pump	4. Open Field/ Jungle	10	42	12.8434	3.55544	600.88	4.75	0.99	0.47	Yes	Yes	Yes	Yes	1. primary & below	-2.71854	1	'Poorest'	2	1.5	1065.7	25.6844	4.69075	10.7976	217.838	0.287214	0.192427	5.33242	0.426278	56.4496	18.392	17.6906	57.1587	4.83617	3.88639
1220107003	1. No formal education	9. Housewife	1. Nuclear	2. Well	4. Open Field/ Jungle	11	35	19.8619	2.88166	455.26	1.95	0.98	0.47	Yes	Yes	Yes	Yes	1. primary & below	-1.25846	2	'Poor'	2.5	0.5	1040.85	24.3391	6.0759	10.7338	204.171	0.239936	0.17818	4.98713	0.403778	52.6594	22.9502	18.5178	55.8891	4.33685	3.36952
1220107004	1. No formal education	9. Housewife	1. Nuclear	2. Well	4. Open Field/ Jungle	8	39	17.8573	2.84984	624.86	2.91	0.51	0.22	Yes	Yes	Yes	Yes	1. primary & below	-0.349266	3	'Medium'	1.5	2.5	980.869	24.1473	5.65775	9.09976	190.896	0.231934	0.178727	4.80485	0.379439	44.7156	21.2354	17.0654	61.1131	5.19903	3.29299
1220107005	1. No formal education	9. Housewife	2. Joint/Extended	2. Well	4. Open Field/ Jungle	11	32	19.6781	3.52277	484.79	1.31	1.71	0.8	Yes	Yes	Yes	Yes	1. primary & below	-0.569063	3	'Medium'	2	1	1040.13	24.888	5.38027	11.1089	210.987	0.261485	0.215362	5.33365	0.460266	69.4069	29.1661	18.7127	65.5939	4.64611	3.77653
1220201019	8. HS (12th class) and above	9. Housewife	1. Nuclear	5. Tube well/Hand-pump	1. Own Toilet	8	20	11.7913	2.01197	1000	2.79	0.87	0.2	Yes	Yes	No	No	2. Above primary + secondary & above	1.41084	4	'Wealthy'	2.5	0.5	1089.41	25.8941	6.01561	12.7142	219.928	0.34604	0.223278	5.62218	0.492748	61.5864	21.869	18.0867	62.046	5.20198	4.18959
1220201039	7. More than secondary but less than HS ( 12th class)	9. Housewife	1. Nuclear	5. Tube well/Hand-pump	4. Open Field/ Jungle		20	8.4718	4.25219	1000	12.86	0.58	0.01	No	No	No	No	2. Above primary + secondary & above	0.32292	3	'Medium'	3	0	1051.09	24.7174	5.75004	10.1524	207.574	0.262365	0.188896	5.17255	0.436878	52.5599	20.6633	18.2095	58.8031	4.32948	3.6078
1220202014	2. No formal education but can sign	9. Housewife	2. Joint/Extended	5. Tube well/Hand-pump	1. Own Toilet	12	25	10.8335	2.45156	1000	0.38	0.83	0.9	Yes	Yes	No	Yes	1. primary & below	2.5824	5	'Wealthiest'	2.5	1	1457.97	31.7333	7.31892	15.9988	304.398	0.397079	0.267543	7.15692	0.624566	81.6646	31.3776	18.0593	66.3636	5.61777	5.4422
1220204028	6. More than primary (5th class) but less than secondary (10 th class)	3. Settled Agriculture	1. Nuclear	5. Tube well/Hand-pump	4. Open Field/ Jungle	10	35	25.1464	2.30492	834.21	0.13	0.84	0.09	Yes	Yes	No	Yes	2. Above primary + secondary & above	1.07599	4	'Wealthy'	3	1	1240.02	30.1461	7.06976	11.2431	243.169	0.285613	0.21365	6.16184	0.507544	58.6209	15.8748	17.7873	62.4586	5.30057	4.43217
1220204031	7. More than secondary but less than HS ( 12th class)	9. Housewife	1. Nuclear	5. Tube well/Hand-pump	4. Open Field/ Jungle		23	19.7671	2.4367	786.09	0.64	0.98	0.16	Yes	Yes	No	Yes	2. Above primary + secondary & above	-1.08044	2	'Poor'	2	0	1151.16	26.1999	5.06694	11.2992	239.148	0.291366	0.199127	5.6732	0.443075	54.871	21.8818	18.0081	57.0234	5.15863	4.1056
1220204039	1. No formal education	3. Settled Agriculture	1. Nuclear	5. Tube well/Hand-pump	4. Open Field/ Jungle	10	35	9.35222	3.88432	297.21	0.36	0.61	0.02	No	No	No	Yes	1. primary & below	-3.1516	1	'Poorest'	2.5	0	1211.9	27.8239	5.48662	12.1218	249.581	0.303069	0.207905	5.8954	0.48238	65.0448	22.1844	18.4818	58.4685	4.94826	4.32891
1220204041	7. More than secondary but less than HS ( 12th class)	9. Housewife	2. Joint/Extended	5. Tube well/Hand-pump	4. Open Field/ Jungle	12	20	12.3382	1.99506	1000	0.33	0.52	0.3	Yes	No	No	Yes	2. Above primary + secondary & above	-2.546	1	'Poorest'	3.5	1.5	1317.66	30.5649	8.28518	12.3267	262.903	0.297003	0.219597	5.93867	0.486509	58.8503	13.2733	17.4203	77.0424	7.04361	4.61729
1220206027	1. No formal education	9. Housewife	2. Joint/Extended	5. Tube well/Hand-pump	4. Open Field/ Jungle	11	20	143.187	1.69073	1000	3.57	0.89	0.2	Yes	No	Yes	Yes	1. primary & below	-0.810431	2	'Poor'	2	0	1000.55	24.3455	4.41509	10.3073	203	0.257077	0.190785	5.13716	0.418246	52.6662	19.2912	17.6948	54.4601	4.392	3.59744
1220206031	7. More than secondary but less than HS ( 12th class)	9. Housewife	2. Joint/Extended	5. Tube well/Hand-pump	4. Open Field/ Jungle	10	21	47.8436	1.70764	1000	1.21	0.76	0.42	Yes	Yes	No	No	2. Above primary + secondary & above	2.9611	5	'Wealthiest'	1.5	0.5	952.635	23.0203	6.30269	9.29974	182.226	0.237023	0.171806	4.71271	0.370979	48.8951	20.0717	18.35	54.3477	4.79686	3.41195
1220206033	6. More than primary (5th class) but less than secondary (10 th class)	6. Daily wager (Construction Labour/Coolie/agriculture labour	2. Joint/Extended	5. Tube well/Hand-pump	4. Open Field/ Jungle	12	35	12.9351	2.45762	320.51	0.4	0.83	0.2	Yes	Yes	Yes	Yes	2. Above primary + secondary & above	3.44248	5	'Wealthiest'	2	2	1016.63	24.1855	4.04112	9.74409	209.43	0.264556	0.194554	5.07182	0.398639	44.1507	14.3423	17.3617	51.1358	4.13819	3.55264
1220206036	8. HS (12th class) and above	7. Self-employed (Tailor/Shop-owner)	1. Nuclear	5. Tube well/Hand-pump	4. Open Field/ Jungle		19	10.5904	3.60558	742.63	0.37	0.59	0.06	Yes	No	No	Yes	2. Above primary + secondary & above	0.61475	4	'Wealthy'	2	0	1224.23	27.5585	5.26401	12.1743	254.407	0.293786	0.228966	5.95537	0.522637	60.2732	26.128	18.9904	64.2902	4.98864	4.32431
1220208025	1. No formal education	9. Housewife	2. Joint/Extended	2. Well	4. Open Field/ Jungle	11	21	29.6356	2.8996	1000	1.16	0.99	0.36	Yes	Yes	Yes	Yes	1. primary & below	2.20728	5	'Wealthiest'	2.5	1.5	947.696	23.5121	4.72044	9.61062	191.288	0.263627	0.172029	5.01821	0.381321	48.0213	21.6302	18.0357	53.879	4.61526	3.35619
1220208043	2. No formal education but can sign	1. Hunting/Gathering	1. Nuclear	5. Tube well/Hand-pump	4. Open Field/ Jungle	13	29	24.3153	1.18468	507.36	1.59	0.86	0.3	Yes	Yes	Yes	Yes	1. primary & below	-0.684898	3	'Medium'	2	1	1330.25	29.6028	5.65737	13.5583	279.045	0.324334	0.258689	6.30764	0.548737	81.4592	33.2653	19.0991	70.3443	5.57473	4.87132
1220212025	1. No formal education	9. Housewife	2. Joint/Extended	5. Tube well/Hand-pump	4. Open Field/ Jungle	12	26	31.6369	1.64374	813.38	0.13	1.23	0.56	Yes	Yes	Yes	Yes	1. primary & below	1.08541	4	'Wealthy'	3	1.5	844.784	23.541	4.97682	9.45213	163.146	0.481445	0.273517	4.24614	0.327669	41.6038	15.0178	19.9628	63.766	5.69469	3.1662
1220212029	1. No formal education	9. Housewife	1. Nuclear	5. Tube well/Hand-pump	4. Open Field/ Jungle	9	26	24.8194	1.86676	337.75	0.27	0.55	0.02	Yes	No	No	Yes	1. primary & below	-0.929841	2	'Poor'	1.5	1	1157.16	26.2307	4.70865	10.9135	242.815	0.261844	0.193952	5.57074	0.432227	51.8352	17.1942	16.8972	56.4098	4.90215	4.06425
1220301096	1. No formal education	9. Housewife	2. Joint/Extended	5. Tube well/Hand-pump	4. Open Field/ Jungle	11	38	9.37357	2.12187	1000	3.21	1.32	1	Yes	Yes	Yes	Yes	1. primary & below	-1.01487	2	'Poor'	2	0	1079.11	25.0469	4.65418	10.7156	223.621	0.257995	0.18766	5.5029	0.445022	54.7939	23.9892	17.4266	54.7655	4.36995	3.79835
1220301106	1. No formal education	4. Craftsmen/ Artisans	2. Joint/Extended	5. Tube well/Hand-pump	4. Open Field/ Jungle	11	31	27.3515	2.78125	1000	5.5	1.36	0.23	Yes	Yes	Yes	Yes	1. primary & below	0.521531	4	'Wealthy'	2	0.5	734.806	18.9761	3.81794	8.17638	143.285	0.186353	0.142795	4.01436	0.358529	51.5274	18.8733	17.5616	51.8877	3.50579	2.56653
1220301107	2. No formal education but can sign	9. Housewife	1. Nuclear	5. Tube well/Hand-pump	4. Open Field/ Jungle	8	30	10.4906	7.16025	1000	0.21	1.12	0.32	Yes	Yes	Yes	Yes	1. primary & below	-1.76232	2	'Poor'	2.5	1.5	1257.99	28.8934	6.06363	12.9208	260.897	0.332442	0.218795	6.2551	0.536068	71.2794	26.561	17.9103	61.6807	4.91579	4.56125
1220304094	3. No formal education but can read and write	9. Housewife	1. Nuclear	5. Tube well/Hand-pump	4. Open Field/ Jungle	11	35	17.3465	2.80661	1000	1.77	0.94	0.07	Yes	No	No	Yes	1. primary & below	-0.632935	3	'Medium'	2	0.5	1070.91	25.108	4.73982	10.4695	221.856	0.265258	0.192739	5.30008	0.428461	57.1098	20.6075	17.1845	58.5506	4.64719	3.78309
1220304096	2. No formal education but can sign	9. Housewife	1. Nuclear	5. Tube well/Hand-pump	4. Open Field/ Jungle	11	27	25.0075	1.14022	753.84	1.71	0.64	0.02	Yes	No	No	Yes	1. primary & below	-2.49652	1	'Poorest'	1	1	1100.79	25.589	4.93585	10.7195	226.979	0.278537	0.199828	5.42491	0.419103	49.6565	17.8434	17.5687	55.5589	4.9727	3.93911
1220305076	2. No formal education but can sign	9. Housewife	1. Nuclear	5. Tube well/Hand-pump	4. Open Field/ Jungle	10	24	12.349	4.04182	472.05	0.51	0.58	0.19	Yes	Yes	No	Yes	1. primary & below	0.752939	4	'Wealthy'	2	0.5	950.279	22.5891	5.0974	9.47058	187.66	0.21822	0.154443	4.62049	0.351885	40.957	19.8271	18.9519	57.4402	4.96395	3.19828
1220305085	1. No formal education	8. Unemployed	1. Nuclear	5. Tube well/Hand-pump	4. Open Field/ Jungle	10	33	16.336	3.16581	336.29	0.061	0.43	0.15	Yes	Yes	No	Yes	1. primary & below	-0.815858	2	'Poor'	2	0	1244.38	27.6384	5.44704	12.216	260.552	0.288952	0.217139	5.88321	0.47476	62.7192	22.8251	18.0989	60.524	4.89083	4.36814
1220309109	5. Completed Primary	9. Housewife	1. Nuclear	5. Tube well/Hand-pump	4. Open Field/ Jungle	13	18	15.7713	3.224	692.03	1.48	3.37	0.12	Yes	Yes	No	No	1. primary & below	0.568784	4	'Wealthy'	2	0	986.875	23.7586	5.34781	10.3406	197.837	0.256295	0.190803	5.15273	0.418679	54.1076	21.3376	18.0312	54.8289	4.28882	3.47156
1220309116	1. No formal education	9. Housewife	1. Nuclear	2. Well	4. Open Field/ Jungle	10	25	23.6493	1.84925	594.66	0.68	0.47	0.15	Yes	Yes	No	Yes	1. primary & below	-1.27805	2	'Poor'	2.5	0	1074.68	25.4271	5.78278	10.9353	217.255	0.252322	0.201396	5.30109	0.431142	63.3271	24.0537	18.7717	63.0331	4.82793	3.83852
1220401002	7. More than secondary but less than HS ( 12th class)	9. Housewife	2. Joint/Extended	2. Well	4. Open Field/ Jungle	12	23	15.5908	13.9147	1000	1.1	0.69	0.44	Yes	No	No	No	2. Above primary + secondary & above	4.3308	5	'Wealthiest'	2.5	0.5	958	22.9697	5.48472	9.17288	192.324	0.223649	0.164306	4.74008	0.369751	46.2796	20.1488	17.9323	59.6685	4.90314	3.22179
1220401004	8. HS (12th class) and above	9. Housewife	1. Nuclear	2. Well	1. Own Toilet	12	19	13.1486	3.28002	1000	0.81	2.63	0.44	Yes	Yes	No	No	2. Above primary + secondary & above	7.93561	5	'Wealthiest'	2.5	0	970.031	24.8807	5.52182	11.9692	192.347	0.321822	0.200661	5.19811	0.447336	62.6506	24.188	17.8352	57.916	4.91394	3.88911
1220401006	2. No formal education but can sign	8. Unemployed	2. Joint/Extended	2. Well	4. Open Field/ Jungle	12	20	44.1828	2.62248	520.06	0.16	0.89	0.01	No	No	Yes	No	1. primary & below	1.63254	4	'Wealthy'	2	0	1054.2	24.2159	5.03575	9.68094	205.16	0.23828	0.171228	5.03304	0.396514	48.5813	21.892	17.1611	58.998	5.20264	3.43106
1220401009	1. No formal education	9. Housewife	1. Nuclear	2. Well	4. Open Field/ Jungle	12	42	19.6442	2.92496	1000	1.18	2.68	0.25	Yes	Yes	Yes	No	1. primary & below	2.10361	5	'Wealthiest'	2	0	900.663	22.8617	4.02917	11.4304	181.465	0.318212	0.191161	4.87009	0.39896	49.7837	17.3946	17.9511	54.1824	4.98527	3.77235
1220404002	1. No formal education	9. Housewife	1. Nuclear	5. Tube well/Hand-pump	4. Open Field/ Jungle	11	22	7.58568	6.16854	547.15	8.1	1.53	0.06	Yes	No	No	No	1. primary & below	1.85773	5	'Wealthiest'	2.5	0.5	1148.4	27.0104	5.90751	11.4731	229.905	0.27684	0.209409	5.8688	0.495129	60.9971	25.346	18.1764	57.5659	4.57641	4.16216
1220404003	1. No formal education	3. Settled Agriculture	1. Nuclear	5. Tube well/Hand-pump	4. Open Field/ Jungle	10	21	24.1428	5.18209	1000	1.13	2.45	0.11	Yes	No	Yes	No	1. primary & below	1.84831	5	'Wealthiest'	2	0.5	893.761	21.4147	4.17994	9.03131	181.081	0.233026	0.1569	4.67825	0.36203	46.5375	21.5773	17.1505	50.1793	4.50777	3.12857
1220404010	6. More than primary (5th class) but less than secondary (10 th class)	9. Housewife	1. Nuclear	2. Well	4. Open Field/ Jungle	15	28	22.7401	2.98644	853.07	0.86	1.14	0.06	Yes	Yes	No	No	2. Above primary + secondary & above	2.16622	5	'Wealthiest'	1.5	0	1117.75	27.1251	5.4088	14.5688	228.972	0.393646	0.23605	5.87981	0.49224	61.5051	18.6833	17.9649	61.2116	5.89912	4.92123
1220406012	1. No formal education	1. Hunting/Gathering	1. Nuclear	5. Tube well/Hand-pump	4. Open Field/ Jungle	9	20	13.6781	18.409	461.05	0.19	0.96	0.25	Yes	Yes	Yes	No	1. primary & below	3.41576	5	'Wealthiest'	2	0	933.371	22.5305	4.28756	9.26532	189.83	0.218072	0.168406	4.86338	0.385936	46.239	18.4396	17.8283	48.8388	3.7238	3.25065
1220408004	1. No formal education	9. Housewife	1. Nuclear	5. Tube well/Hand-pump	4. Open Field/ Jungle	10	22	12.6515	2.49383	1000	4.53	1.82	0.17	Yes	Yes	Yes	No	1. primary & below	2.22027	5	'Wealthiest'	2	0.5	904.682	22.5973	4.99063	9.29399	180.329	0.251189	0.168384	4.76448	0.388045	57.2114	19.4204	18.0777	54.8463	4.12265	3.2421
1220412004	2. No formal education but can sign	3. Settled Agriculture	1. Nuclear	5. Tube well/Hand-pump	1. Own Toilet	11	15	42.6746	3.32229	1000	3.49	0.93	0.17	Yes	No	Yes	No	1. primary & below	4.33058	5	'Wealthiest'	2	0.5	1003.4	25.6072	5.9342	11.0541	195.755	0.313063	0.202025	5.49866	0.46066	53.1263	18.7083	17.778	56.2566	5.0439	4.06676
1220412010	1. No formal education	9. Housewife	2. Joint/Extended	5. Tube well/Hand-pump	4. Open Field/ Jungle	12	45	39.4014	2.18104	1000	0.29	0.9	0.56	Yes	No	No	No	1. primary & below	5.52528	5	'Wealthiest'	2.5	0.5	1260.99	28.5538	6.39208	12.411	258.286	0.318974	0.212959	5.89873	0.458625	61.1413	22.0652	17.5158	58.4339	5.66789	4.60443
1220501014	2. No formal education but can sign	9. Housewife	1. Nuclear	5. Tube well/Hand-pump	4. Open Field/ Jungle	8	35	8.34069	10.1903	648.57	1.67	1	1	Yes	Yes	Yes	Yes	1. primary & below	2.7418	5	'Wealthiest'	2	0.5	1163.73	26.5057	5.80885	11.6254	240.779	0.292236	0.202153	5.75953	0.454724	58.4477	24.3729	18.3711	56.7753	5.21002	4.18308
1220501058	1. No formal education	9. Housewife	1. Nuclear	5. Tube well/Hand-pump	4. Open Field/ Jungle		25	32.0934	2.26015	397	0.19	1.08	0.04	Yes	Yes	No	Yes	1. primary & below	-0.966507	2	'Poor'	3	1	1040.05	27.1041	5.32575	9.88819	206.148	0.241719	0.193335	5.50435	0.45475	51.8648	18.2428	17.912	58.7979	4.65476	3.79299
1220502008	1. No formal education	6. Daily wager (Construction Labour/Coolie/agriculture labour	1. Nuclear	2. Well	4. Open Field/ Jungle	10	30	27.4396	2.41203	333.58	0.25	0.59	0.08	Yes	Yes	No	Yes	1. primary & below	-3.96876	1	'Poorest'	1.5	0.5	1071.32	26.2399	6.17206	11.1684	211.518	0.288559	0.194066	5.24388	0.425232	54.9824	12.9757	16.2933	55.5101	4.93586	4.03097
1220502010	2. No formal education but can sign	3. Settled Agriculture	1. Nuclear	5. Tube well/Hand-pump	4. Open Field/ Jungle	5	45	4.02794	5.2159	1000	25.27	1.62	0.27	Yes	Yes	No	No	1. primary & below	-2.66012	1	'Poorest'	2	1.5	757.202	19.8736	3.38149	7.6907	149.126	0.2336	0.164082	4.04091	0.316729	42.2708	12.7145	17.9307	52.2366	3.87112	2.65985
1220502031	6. More than primary (5th class) but less than secondary (10 th class)	9. Housewife	2. Joint/Extended	5. Tube well/Hand-pump	4. Open Field/ Jungle	12	20	28.2048	2.74979	293.08	0.13	0.71	0.15	Yes	Yes	No	No	2. Above primary + secondary & above	1.90316	5	'Wealthiest'	2	0.5	1132.73	25.6006	5.88516	11.5271	233.771	0.278405	0.201734	5.56029	0.522877	64.2287	24.7919	17.9341	60.2921	4.81216	3.95266
1220502033	1. No formal education	6. Daily wager (Construction Labour/Coolie/agriculture labour	2. Joint/Extended	5. Tube well/Hand-pump	4. Open Field/ Jungle	11	20	17.2963	3.79218	357.06	0.2	0.83	0.18	Yes	Yes	No	No	1. primary & below	1.53056	4	'Wealthy'	2	0.5	1155.09	27.749	4.43985	11.4427	240.031	0.368812	0.24183	5.54597	0.437054	49.3183	11.0475	18.2836	59.5878	5.32711	4.25642
1220502034	1. No formal education	9. Housewife	2. Joint/Extended	5. Tube well/Hand-pump	4. Open Field/ Jungle		25	15.3108	3.15908	380.13	0.61	0.94	0.02	Yes	Yes	No	No	1. primary & below	-0.0605955	3	'Medium'	3	0.5	996.355	24.6445	5.0986	10.6995	201.141	0.256144	0.192037	5.03196	0.414518	62.0732	19.2506	18.0745	59.1434	4.42078	3.69926
1220502037	1. No formal education	9. Housewife	1. Nuclear	5. Tube well/Hand-pump	4. Open Field/ Jungle	11	30	8.2527	5.46106	1000	7.31	2.37	0.01	Yes	No	No	No	1. primary & below	-0.850265	2	'Poor'	2.5	0.5	1044.26	26.0128	5.85423	12.0456	205.996	0.264536	0.228512	5.28858	0.486679	70.7335	34.6701	18.7964	67.3167	5.20773	4.06945
1220502038	1. No formal education	9. Housewife	1. Nuclear	5. Tube well/Hand-pump	4. Open Field/ Jungle		28	13.6273	2.36702	1000	0.38	0.87	0.15	Yes	Yes	Yes	No	1. primary & below	1.22376	4	'Wealthy'	2.5	1	1278.23	28.5178	7.34685	13.3059	259.819	0.425031	0.256321	5.97737	0.528761	61.4567	18.1144	19.2022	67.3384	6.04839	4.78584
1220502039	1. No formal education	9. Housewife	2. Joint/Extended	5. Tube well/Hand-pump	4. Open Field/ Jungle	8	30	29.5629	1.85646	597.82	0.27	0.96	0.11	Yes	No	No	Yes	1. primary & below	-2.2047	1	'Poorest'	2.5	1	1102.91	26.2181	5.46063	12.7108	225.936	0.299847	0.20971	5.54677	0.462806	71.5047	21.56	17.8824	61.8012	5.31743	4.16217
1220504015	1. No formal education	9. Housewife	1. Nuclear	2. Well	4. Open Field/ Jungle	8	30	45.9317	2.76259	481.33	0.48	1.1	0.15	Yes	No	No	Yes	1. primary & below	-1.93853	1	'Poorest'	3	1.5	1173.82	28.0442	6.00488	11.117	225.528	0.387649	0.248505	5.6055	0.458037	50.7949	16.3652	18.9661	62.1317	5.38877	3.97078
1220504048	1. No formal education	9. Housewife	2. Joint/Extended	2. Well	4. Open Field/ Jungle	7	25	13.4522	2.60272	495.86	8.32	1.05	0.51	Yes	Yes	Yes	Yes	1. primary & below	1.26706	4	'Wealthy'	2	0.5	976.514	23.1163	5.07417	10.1068	193.358	0.256632	0.175672	5.38557	0.409189	53.3093	25.4761	17.7398	55.3032	4.77862	3.46104
1220506013	1. No formal education	6. Daily wager (Construction Labour/Coolie/agriculture labour	1. Nuclear	5. Tube well/Hand-pump	4. Open Field/ Jungle	10	35	16.6995	3.18294	458.4	0.36	0.94	0.06	Yes	Yes	No	No	1. primary & below	-2.50543	1	'Poorest'	2	1	965.878	24.0858	5.06384	9.80772	193.992	0.326053	0.214231	4.95093	0.392092	45.8875	19.9301	17.6966	56.4482	4.66233	3.40844
1220506017	1. No formal education	9. Housewife	2. Joint/Extended	2. Well	4. Open Field/ Jungle		22	11.6215	3.53381	537.88	0.71	0.74	0.15	No	Yes	Yes	Yes	1. primary & below	-0.326378	3	'Medium'	2	1	759.598	21.4834	4.48908	7.52117	142.149	0.181472	0.144217	4.20909	0.344902	46.6614	14.3895	17.4325	53.3706	3.8662	2.71009
1220506053	1. No formal education	9. Housewife	2. Joint/Extended	5. Tube well/Hand-pump	4. Open Field/ Jungle	8	25	7.16526	2.65445	1000	7.1	2.1	0.11	Yes	Yes	No	No	1. primary & below	-0.241832	3	'Medium'	2	1.5	1092.39	27.9977	6.47335	10.3231	213.009	0.36486	0.247849	5.87903	0.494899	51.7259	21.3236	19.1218	61.0095	5.35727	4.21744
1220506054	7. More than secondary but less than HS ( 12th class)	9. Housewife	2. Joint/Extended	5. Tube well/Hand-pump	4. Open Field/ Jungle	11	16	31.9175	2.63754	1000	5.15	2.3	0.73	Yes	Yes	Yes	Yes	2. Above primary + secondary & above	0.886775	4	'Wealthy'	4	0	1075.64	25.7943	6.708	10.5347	210.059	0.296357	0.240162	5.11395	0.435667	63.8905	24.7004	18.5561	68.0295	5.01162	3.62823
1220508015	1. No formal education	1. Hunting/Gathering	1. Nuclear	5. Tube well/Hand-pump	4. Open Field/ Jungle	12	26	88.3987	1.56146	743.93	4.33	1.14	0.23	Yes	Yes	Yes	Yes	1. primary & below	1.17276	4	'Wealthy'	1.5	0	1003.76	25.0164	6.89456	12.0539	182.256	0.333692	0.201431	4.93608	0.413219	53.0591	15.716	16.7945	55.9468	5.15432	3.97062
1220508022	2. No formal education but can sign	3. Settled Agriculture	2. Joint/Extended	5. Tube well/Hand-pump	4. Open Field/ Jungle	8	18	57.2502	3.47445	1000	0.45	3.27	0.06	Yes	Yes	No	Yes	1. primary & below	-1.50646	2	'Poor'	2.5	1	1207.18	28.8326	6.84208	13.8847	243.018	0.401062	0.27133	5.99028	0.525365	70.7029	29.0874	19.5208	69.2259	5.84176	4.5728
1220508023	1. No formal education	3. Settled Agriculture	2. Joint/Extended	5. Tube well/Hand-pump	4. Open Field/ Jungle	11	42	82.3824	5.09072	196.76	4.25	1.78	1	Yes	Yes	Yes	Yes	1. primary & below	0.541476	4	'Wealthy'	3	0.5	1237.37	29.3474	6.59884	13.6747	248.123	0.341124	0.240151	6.10922	0.544871	76.7339	27.1288	18.5378	63.7203	5.32225	4.67407
1220512016	4. Less than primary (5th class)	9. Housewife	1. Nuclear	5. Tube well/Hand-pump	4. Open Field/ Jungle		23	190.132	1.56393	1000	0.37	0.75	0.15	Yes	Yes	Yes	No	1. primary & below	-1.70293	2	'Poor'	2.5	1	928.093	29.5371	4.83415	8.82561	142.954	0.287453	0.21458	5.8865	0.459296	57.1564	14.9568	18.4847	63.3836	5.25392	3.9882
1220512039	1. No formal education	3. Settled Agriculture	2. Joint/Extended	5. Tube well/Hand-pump	4. Open Field/ Jungle	11	23	14.6343	1.45563	518.74	2.42	1	0.44	Yes	Yes	Yes	No	1. primary & below	-1.10687	2	'Poor'	2	1.5	841.572	21.319	3.70709	8.57529	167.911	0.213008	0.157596	4.37559	0.347617	46.6767	17.7708	17.0777	51.5941	4.23761	3.01864
1220512043	6. More than primary (5th class) but less than secondary (10 th class)	9. Housewife	2. Joint/Extended	5. Tube well/Hand-pump	4. Open Field/ Jungle	10	20	19.8385	2.43989	578.9	0.23	1.19	0.44	Yes	Yes	Yes	No	2. Above primary + secondary & above	-0.138664	3	'Medium'	2	0.5	975.899	23.3297	4.60738	9.60009	196.374	0.228974	0.175362	4.80819	0.389503	50.3478	20.4237	17.6749	52.5968	4.13013	3.32123
1220512046	1. No formal education	3. Settled Agriculture	2. Joint/Extended	5. Tube well/Hand-pump	4. Open Field/ Jungle	7	26	13.1763	2.77967	505.74	0.96	2.11	0.91	Yes	Yes	Yes	Yes	1. primary & below	2.83913	5	'Wealthiest'	2	1	1179.96	27.9856	4.61633	11.9305	245.548	0.374869	0.24721	5.7196	0.447464	54.0649	20.0874	18.2704	60.8471	5.6103	4.34973
1220701062	6. More than primary (5th class) but less than secondary (10 th class)	9. Housewife	2. Joint/Extended	2. Well	4. Open Field/ Jungle	10	27	25.9098	4.01858	239.89	0.099	0.78	0.56	Yes	Yes	Yes	Yes	2. Above primary + secondary & above	-0.65478	3	'Medium'	2	0.5	911.303	22.1493	4.39211	9.57747	184.376	0.236586	0.163342	4.99346	0.411605	51.6495	24.6259	18.2408	51.8466	3.89345	3.19796
1220701066	4. Less than primary (5th class)	1. Hunting/Gathering	1. Nuclear	5. Tube well/Hand-pump	4. Open Field/ Jungle	12	26	33.6329	2.02888	1000	13.08	0.96	0.44	Yes	No	Yes	Yes	1. primary & below	-1.20579	2	'Poor'	1	0.5	842.535	19.8065	3.66518	7.83147	170.434	0.200832	0.136057	4.25846	0.309406	37.5729	17.1874	16.6467	44.1812	4.08527	2.78767
1220702044	2. No formal education but can sign	9. Housewife	1. Nuclear	2. Well	4. Open Field/ Jungle	11	25	22.0211	2.80017	497.89	3.48	0.7	0.11	Yes	Yes	Yes	Yes	1. primary & below	-0.839852	2	'Poor'	2	0	1078.08	25.2154	5.62982	10.8276	219.452	0.267094	0.195018	5.43617	0.449349	55.8281	22.7427	18.2641	56.3137	4.47125	3.80098
1220706072	3. No formal education but can read and write	9. Housewife	1. Nuclear	5. Tube well/Hand-pump	4. Open Field/ Jungle	9	18	79.1054	2.72208	1000	49.52	0.48	1	Yes	No	Yes	Yes	1. primary & below	-0.442782	3	'Medium'	1.5	0.5	918.815	22.6609	4.37886	9.44918	185.593	0.2551	0.160242	4.7243	0.327709	43.9027	16.8801	16.3723	49.2653	5.00306	3.43378
1230103008	4. Less than primary (5th class)	3. Settled Agriculture	2. Joint/Extended	5. Tube well/Hand-pump	1. Own Toilet	11	29	18.361	5.58069	297.72	0.5	0.79	0.27	Yes	Yes	Yes	Yes	1. primary & below	4.46389	5	'Wealthiest'	1.5	1	901.07	21.8597	4.3717	9.45212	183.445	0.226531	0.155193	4.63125	0.396196	56.5645	19.9908	15.811	54.2882	3.6489	3.26875
1230103011	2. No formal education but can sign	9. Housewife	2. Joint/Extended	5. Tube well/Hand-pump	4. Open Field/ Jungle	11	25	14.9721	7.40106	478.47	0.47	3.64	0.03	Yes	Yes	No	No	1. primary & below	3.02593	5	'Wealthiest'	3	0	971.905	22.0691	4.62072	10.1829	200.303	0.244096	0.163791	4.81108	0.420363	63.0565	25.0115	16.5407	59.0933	4.21789	3.36509
1230103012	6. More than primary (5th class) but less than secondary (10 th class)	9. Housewife	1. Nuclear	2. Well	4. Open Field/ Jungle	12	19	72.6807	3.34765	1000	0.3	1.33	0.3	Yes	Yes	Yes	No	2. Above primary + secondary & above	0.986794	4	'Wealthy'	3	0	1157.2	23.6516	8.06662	11.5723	195.474	0.275892	0.183881	4.96254	0.445886	70.0719	24.9719	16.9495	60.9042	4.58947	3.85944
1230103014	1. No formal education	3. Settled Agriculture	1. Nuclear	5. Tube well/Hand-pump	4. Open Field/ Jungle	12	28	169.428	2.38866	802.89	3.11	1.24	0.05	No	No	Yes	Yes	1. primary & below	1.38513	4	'Wealthy'	3	1.5	1096.49	25.5367	7.26202	13.7658	213.744	0.320805	0.224572	5.74933	0.597053	96.8075	42.5506	17.2457	75.4331	5.46055	4.16344
1230105005	2. No formal education but can sign	9. Housewife	2. Joint/Extended	2. Well	4. Open Field/ Jungle	8	25	16.0729	10.1999	358	0.33	0.52	0.27	Yes	Yes	No	No	1. primary & below	1.27065	4	'Wealthy'	2.5	2	1016.42	25.3453	4.93193	12.7619	205.977	0.332263	0.194674	5.14532	0.454515	73.1383	12.7889	15.9605	64.3786	4.95305	4.28535
1230105007	2. No formal education but can sign	3. Settled Agriculture	1. Nuclear	2. Well	4. Open Field/ Jungle		25	7.65619	3.39837	1000	1.59	0.69	0.1	Yes	Yes	No	No	1. primary & below	-0.46178	3	'Medium'	2.5	1.5	836.856	20.7139	4.35986	8.67768	166.781	0.237769	0.145066	4.16274	0.344497	51.6926	17.321	16.7933	56.8442	4.03554	2.9386
1230107002	1. No formal education	3. Settled Agriculture	2. Joint/Extended	5. Tube well/Hand-pump	4. Open Field/ Jungle	12	40	153.708	2.27403	1000	22.63	0.69	0.1	No	No	No	Yes	1. primary & below	3.1454	5	'Wealthiest'	3	2	903.212	22.2908	4.44212	9.69061	181.864	0.237461	0.160017	4.59711	0.394371	59.6954	18.73	15.9541	57.8922	3.94574	3.33877
1230107004	1. No formal education	9. Housewife	2. Joint/Extended	5. Tube well/Hand-pump	4. Open Field/ Jungle	10	32	51.7224	3.44064	1000	1.63	0.9	0	No	No	No	No	1. primary & below	-0.907603	2	'Poor'	1	0	844.739	20.8761	3.16657	8.81098	170.469	0.200481	0.148944	4.37114	0.367435	50.2084	18.6589	16.0828	52.96	3.6143	3.05221
1230107008	1. No formal education	1. Hunting/Gathering	2. Joint/Extended	2. Well	4. Open Field/ Jungle	11	38	30.2437	2.18104	1000	2.17	2.18	0.15	Yes	No	Yes	Yes	1. primary & below	-1.11579	2	'Poor'	1.5	0.5	1037.12	24.381	4.55044	11.8462	215.086	0.277662	0.191746	5.2297	0.462817	65.639	22.2604	15.9078	62.0079	4.33822	4.04771
1230109005	1. No formal education	9. Housewife	1. Nuclear	5. Tube well/Hand-pump	4. Open Field/ Jungle	12	29	12.3857	2.22286	810.96	0.58	0.65	0.3	Yes	Yes	Yes	Yes	1. primary & below	-0.485185	3	'Medium'	1	1	958.435	21.5266	4.23359	9.23315	199.073	0.218759	0.151536	4.6287	0.368706	48.7141	17.6591	15.0556	51.9667	3.96055	3.28405
1230109010	7. More than secondary but less than HS ( 12th class)	2. Shifting Cultivation	1. Nuclear	2. Well	4. Open Field/ Jungle	9	20	15.5592	1.18718	749.33	0.69	0.57	0.04	Yes	No	No	No	2. Above primary + secondary & above	-0.575911	3	'Medium'	2	1	799.181	20.2629	4.26096	8.98126	159.091	0.243621	0.154891	4.16192	0.35459	59.4618	22.668	17.249	61.9325	4.38048	2.96874
1230109016	2. No formal education but can sign	9. Housewife	2. Joint/Extended	2. Well	4. Open Field/ Jungle	11	22	10.4012	3.6835	361.57	0.19	0.74	0.07	Yes	Yes	No	No	1. primary & below	-3.13246	1	'Poorest'	2	1	888.778	22.3079	4.7047	9.83381	177.943	0.229678	0.161116	4.52197	0.391016	61.7538	13.9058	16.2101	55.542	3.79084	3.28779
1230110003	6. More than primary (5th class) but less than secondary (10 th class)	9. Housewife	2. Joint/Extended	5. Tube well/Hand-pump	4. Open Field/ Jungle	13	30	29.5239	2.02913	347.05	0.66	0.9	0	No	No	No	Yes	2. Above primary + secondary & above	0.678509	4	'Wealthy'	1	0.5	659.153	17.2949	3.59572	7.84743	126.861	0.188511	0.12546	3.68678	0.314912	43.7758	16.0215	14.7961	46.8475	3.28209	2.52753
1230110005	2. No formal education but can sign	9. Housewife	1. Nuclear	5. Tube well/Hand-pump	4. Open Field/ Jungle	11	30	22.5498	3.9429	830.5	0.21	1.01	0.08	Yes	Yes	Yes	Yes	1. primary & below	0.776041	4	'Wealthy'	2.5	0	906.83	22.5629	4.02639	10.8568	184.415	0.257527	0.173899	4.84625	0.450637	74.1629	28.774	16.0125	64.202	4.09384	3.41414
1230110012	1. No formal education	9. Housewife	2. Joint/Extended	2. Well	4. Open Field/ Jungle	11	32	18.6667	4.72884	516.25	0.54	0.75	0.5	Yes	Yes	Yes	No	1. primary & below	0.329322	3	'Medium'	3.5	2	1250.49	28.166	5.81158	14.5398	260.901	0.34652	0.233144	6.07789	0.531149	85.1425	23.5546	16.2499	73.8494	5.52791	5.01846
1230111003	6. More than primary (5th class) but less than secondary (10 th class)	5. Service (Govt. or Private)/Regular Salary	2. Joint/Extended	5. Tube well/Hand-pump	4. Open Field/ Jungle	10	40	17.4436	1.83444	1000	47.01	0.69	1	Yes	Yes	Yes	Yes	2. Above primary + secondary & above	6.53802	5	'Wealthiest'	2.5	2	1025.1	24.9305	6.03401	11.166	205.432	0.27972	0.187223	5.39086	0.504289	70.2487	23.9182	16.8117	62.3472	4.66142	3.94594
1230111004	1. No formal education	9. Housewife	1. Nuclear	5. Tube well/Hand-pump	4. Open Field/ Jungle	14	25	51.2001	1.81754	1000	0.18	0.63	0.2	Yes	Yes	Yes	Yes	1. primary & below	-0.394358	3	'Medium'	2.5	0.5	1127.07	25.0956	6.10745	11.7284	231.229	0.28076	0.184046	5.4994	0.469392	70.8274	25.6827	15.5863	63.679	4.85249	4.10214
1230303044	1. No formal education	9. Housewife	2. Joint/Extended	2. Well	4. Open Field/ Jungle	13	23	80.3464	1.97816	1000	0.13	1.83	0.27	Yes	No	Yes	No	1. primary & below	-1.43293	2	'Poor'	2	1	870.993	20.7775	4.05659	9.76489	176.396	0.23047	0.16221	4.50307	0.394417	61.953	22.6618	16.3574	58.4701	4.01918	3.07652
1230303045	6. More than primary (5th class) but less than secondary (10 th class)	9. Housewife	2. Joint/Extended	5. Tube well/Hand-pump	4. Open Field/ Jungle	11	19	15.5941	3.04817	736.9	1.6	0.67	0.66	Yes	No	Yes	Yes	2. Above primary + secondary & above	1.06417	4	'Wealthy'	1	1	813.513	20.6766	3.51703	9.5414	162.057	0.23893	0.156058	4.3029	0.371327	52.2249	17.5011	15.5922	59.4494	3.9482	3.14664
1230303046	2. No formal education but can sign	3. Settled Agriculture	1. Nuclear	2. Well	4. Open Field/ Jungle	9	27	9.98394	3.5759	1000	0.7	1.02	0.66	Yes	Yes	Yes	Yes	1. primary & below	-2.17145	1	'Poorest'	2	0.5	1025.5	24.0442	4.1087	10.4422	208.67	0.252986	0.16883	4.88885	0.412372	59.0261	20.0159	15.752	63.2197	4.80593	3.68085
1230303057	7. More than secondary but less than HS ( 12th class)	3. Settled Agriculture	2. Joint/Extended	5. Tube well/Hand-pump	4. Open Field/ Jungle	9	20	25.8831	1.77527	1000	0.59	1.34	0.38	Yes	Yes	No	No	2. Above primary + secondary & above	2.38989	5	'Wealthiest'	3	1	922.987	23.303	4.29462	10.4501	186.817	0.263255	0.167948	4.68036	0.389732	67.103	16.581	16.1038	64.1019	4.61114	3.54777
1230303059	1. No formal education	9. Housewife	1. Nuclear	2. Well	1. Own Toilet	10	22	9.32514	2.7728	1000	1.62	1.29	0.02	Yes	Yes	No	No	1. primary & below	-1.85675	1	'Poorest'	2.5	0.5	866.386	21.3885	3.81327	9.40763	176.393	0.221054	0.153461	4.48463	0.374801	54.176	20.0646	15.2637	53.8085	3.91192	3.2302
1230303061	1. No formal education	9. Housewife	2. Joint/Extended	2. Well	4. Open Field/ Jungle	11	22	35.3857	1.30186	1000	0.35	0.83	0.06	Yes	No	No	No	1. primary & below	-0.546917	3	'Medium'	3	1	807.479	20.7287	4.2838	8.78631	160.267	0.217365	0.156635	4.17949	0.351374	61.2955	18.6458	16.3749	63.5136	4.12494	3.01348
1230305026	2. No formal education but can sign	3. Settled Agriculture	1. Nuclear	2. Well	4. Open Field/ Jungle	10	21	13.8623	1.82599	1000	3.23	6.92	0.33	Yes	Yes	No	No	1. primary & below	-0.784578	2	'Poor'	2.5	1.5	947.039	23.1038	4.33511	10.9947	193.774	0.259229	0.181489	4.84511	0.453352	76.874	19.598	16.5142	65.2908	4.40937	3.56629
1230305028	2. No formal education but can sign	9. Housewife	2. Joint/Extended	4. River/Dam/spring /waterfall	4. Open Field/ Jungle	10	20	25.5454	1.72682	773.32	1.08	0.56	0.51	Yes	No	Yes	Yes	1. primary & below	-1.87591	1	'Poorest'	2	1	815.889	21.0738	4.19678	9.31323	160.675	0.229798	0.153937	4.3622	0.382439	57.277	21.5724	15.607	56.3773	4.01243	3.09807
1230305030	1. No formal education	9. Housewife	2. Joint/Extended	2. Well	4. Open Field/ Jungle	12	23	12.8648	2.3629	391.66	2.41	0.71	0.15	Yes	Yes	No	No	1. primary & below	-0.740767	2	'Poor'	4	0.5	798.7	20.8093	4.46421	10.6425	157.341	0.225973	0.209699	4.37666	0.419351	75.8894	35.829	17.3312	72.6199	4.08792	3.13985
1230305037	2. No formal education but can sign	9. Housewife	1. Nuclear	2. Well	1. Own Toilet		28	18.8418	1.93589	1000	4.23	0.69	0.15	Yes	No	Yes	No	1. primary & below	1.11562	4	'Wealthy'	2.5	2.5	929.571	22.3803	5.66576	9.76794	181.302	0.29915	0.165674	4.3974	0.337689	65.4182	20.205	18.2891	71.0867	5.23867	3.42277
1230305040	1. No formal education	9. Housewife	2. Joint/Extended	2. Well	4. Open Field/ Jungle		34	159.489	2.0795	432.49	0.67	1.96	0.08	Yes	Yes	Yes	Yes	1. primary & below	0.232592	3	'Medium'	3	2	1154.55	27.1177	4.99329	12.451	240.003	0.293641	0.209508	5.55863	0.497304	86.5158	25.1118	16.301	73.1919	4.93483	4.36865
1230305041	1. No formal education	9. Housewife	2. Joint/Extended	2. Well	4. Open Field/ Jungle	11	38	139.335	1.80063	1000	0.92	1.91	0.23	Yes	Yes	Yes	Yes	1. primary & below	-2.3245	1	'Poorest'	2	1	913.598	23.3702	4.5389	10.4142	182.422	0.260313	0.178406	4.66432	0.409981	72.0939	20.6519	15.9794	67.3764	4.57141	3.56209
1230307040	8. HS (12th class) and above	3. Settled Agriculture	1. Nuclear	5. Tube well/Hand-pump	4. Open Field/ Jungle	12	23	14.76	3.48248	434.58	0.19	0.94	0.08	Yes	No	No	No	2. Above primary + secondary & above	1.41363	4	'Wealthy'	2	0.5	956.076	22.1977	4.26817	10.0313	194.839	0.254057	0.164429	4.51879	0.378981	64.1765	15.6226	16.1937	57.6712	4.21982	3.31119
1230307054	1. No formal education	3. Settled Agriculture	2. Joint/Extended	2. Well	4. Open Field/ Jungle		30	41.8409	2.13079	537.16	0.31	1.65	0.23	Yes	Yes	No	No	1. primary & below	-1.52432	2	'Poor'	2	1.5	888.874	21.7619	4.16436	9.55863	180.88	0.225307	0.15987	4.64734	0.399944	60.1937	23.0761	16.6763	58.5315	3.80313	3.2424
1230309042	2. No formal education but can sign	6. Daily wager (Construction Labour/Coolie/agriculture labour	2. Joint/Extended	2. Well	4. Open Field/ Jungle		35	88.3454	1.59774	1000	4.62	1.72	0.06	Yes	No	No	No	1. primary & below	-2.10779	1	'Poorest'	2.5	1	945.361	22.4936	5.01151	9.81555	192.603	0.231035	0.159305	4.75968	0.411163	59.7286	22.8811	15.7843	64.6588	4.80207	3.36257
1230309045	2. No formal education but can sign	9. Housewife	2. Joint/Extended	5. Tube well/Hand-pump	4. Open Field/ Jungle		30	21.3794	2.16731	335.13	1.3	0.71	0.11	Yes	Yes	No	No	1. primary & below	-3.77089	1	'Poorest'	3	1	908.545	24.2339	3.90369	11.2683	182.555	0.282682	0.1757	4.72823	0.444415	77.6327	18.0338	16.3863	63.8506	4.40994	3.73183
1230309054	1. No formal education	6. Daily wager (Construction Labour/Coolie/agriculture labour	1. Nuclear	5. Tube well/Hand-pump	4. Open Field/ Jungle	11	35	142.374	1.76896	586.42	0.45	1.45	0.06	Yes	Yes	No	Yes	1. primary & below	-2.67042	1	'Poorest'	3	1	1011.4	23.8775	4.34553	10.7726	208.441	0.250229	0.179368	5.01874	0.440786	68.4722	22.5854	15.9161	64.7585	4.28614	3.7224
1230309055	1. No formal education	9. Housewife	2. Joint/Extended	5. Tube well/Hand-pump	4. Open Field/ Jungle	9	30	16.8709	2.22331	1000	12.16	0.7	0.04	Yes	No	No	No	1. primary & below	-0.819009	2	'Poor'	2	0	948.454	23.0367	4.97676	10.5893	191.052	0.268123	0.165668	4.90459	0.426689	67.7895	24.1837	16.0284	61.6762	4.42649	3.54616
1230309061	1. No formal education	9. Housewife	1. Nuclear	4. River/Dam/spring /waterfall	4. Open Field/ Jungle	14	30	85.551	1.79217	1000	5.92	2.92	0.44	Yes	Yes	Yes	No	1. primary & below	-0.878461	2	'Poor'	3	1	974.976	23.2076	5.96	10.3243	180.48	0.267537	0.193602	4.66295	0.464187	75.4519	29.6593	17.0572	73.2612	4.82871	3.52862
1230310028	1. No formal education	9. Housewife	2. Joint/Extended	5. Tube well/Hand-pump	4. Open Field/ Jungle	9	30	8.06596	5.09755	1000	29.78	0.77	0.27	Yes	Yes	No	No	1. primary & below	-2.16634	1	'Poorest'	2	1	918.951	20.8217	3.72043	8.92572	189.726	0.21563	0.1493	4.33786	0.364099	51.6493	19.3878	16.2175	55.2552	4.07408	3.0767
1230310033	7. More than secondary but less than HS ( 12th class)	9. Housewife	2. Joint/Extended	2. Well	4. Open Field/ Jungle	12	16	18.8046	2.14723	1000	0.12	1.42	0.27	Yes	Yes	No	No	2. Above primary + secondary & above	5.94089	5	'Wealthiest'	3.5	1	1134.63	27.3104	6.94843	14.292	223.471	0.313409	0.22272	5.6998	0.548676	97.9532	26.8712	16.1626	76.3684	5.19267	4.42117
1230310038	2. No formal education but can sign	8. Unemployed	2. Joint/Extended	2. Well	4. Open Field/ Jungle	8	18	16.2527	3.8126	1000	5.23	1.69	0.73	Yes	Yes	Yes	No	1. primary & below	2.57009	5	'Wealthiest'	2.5	1	1066.12	24.9903	5.16324	11.1523	210.448	0.256963	0.187571	5.06658	0.454547	76.4582	25.9702	16.3402	74.3719	5.09539	3.74235
1230310042	1. No formal education	9. Housewife	2. Joint/Extended	2. Well	4. Open Field/ Jungle	10	35	9.25665	2.08805	1000	2.76	1.46	0.66	Yes	Yes	Yes	No	1. primary & below	-3.04615	1	'Poorest'	2	1	898.944	24.0511	4.72306	11.8497	171.176	0.264074	0.216327	4.9078	0.48269	87.9533	35.705	17.4418	72.5961	4.69554	3.77081
1230310043	2. No formal education but can sign	9. Housewife	1. Nuclear	2. Well	4. Open Field/ Jungle	12	33	25.0295	1.53011	1000	3.84	0.69	0.66	Yes	Yes	Yes	No	1. primary & below	0.346512	4	'Wealthy'	2.5	1	952.515	22.5136	6.12002	9.02289	182.42	0.21963	0.162252	4.63383	0.399354	54.355	17.9566	16.264	57.2889	3.97536	3.32123
1230311028	1. No formal education	3. Settled Agriculture	1. Nuclear	5. Tube well/Hand-pump	4. Open Field/ Jungle	14	15	41.3649	2.36583	760.6	0.68	1.04	0.44	Yes	Yes	Yes	No	1. primary & below	-1.40546	2	'Poor'	2	0.5	805.182	19.6836	4.14827	8.1882	155.568	0.203153	0.139873	3.99021	0.329067	53.7959	22.7819	16.4828	66.9308	4.60482	2.69685
1230311042	8. HS (12th class) and above	5. Service (Govt. or Private)/Regular Salary	2. Joint/Extended	5. Tube well/Hand-pump	1. Own Toilet	10	22	28.9166	2.93263	554.85	0.23	0.62	0.51	Yes	Yes	Yes	No	2. Above primary + secondary & above	3.15397	5	'Wealthiest'	3.5	1	1076.2	25.4724	5.7266	11.1928	202.001	0.255923	0.173246	4.88137	0.429594	67.8976	17.6833	16.0725	70.1016	5.07691	3.69584
1230403017	2. No formal education but can sign	9. Housewife	2. Joint/Extended	2. Well	4. Open Field/ Jungle		27	35.6116	1.36493	521.23	0.15	1.17	0.35	Yes	Yes	Yes	No	1. primary & below	0.305859	3	'Medium'	2.5	1	857.152	20.3779	3.89426	10.0003	174.982	0.208502	0.168956	4.5204	0.509823	68.7408	25.7265	16.8465	60.525	3.78616	2.97001
1230403019	1. No formal education	3. Settled Agriculture	1. Nuclear	5. Tube well/Hand-pump	4. Open Field/ Jungle	10	25	18.3622	3.17097	423.78	3.29	0.69	0.44	Yes	Yes	Yes	Yes	1. primary & below	0.722742	4	'Wealthy'	3	1	949.282	25.3201	4.54194	11.7472	189.298	0.294201	0.184756	4.89951	0.448384	74.0746	21.9199	15.9959	63.4605	4.60907	3.98652
1230403020	1. No formal education	9. Housewife	2. Joint/Extended	5. Tube well/Hand-pump	1. Own Toilet		22	44.2722	2.6629	1000	1.12	1.47	0	No	No	No	No	1. primary & below	1.41658	4	'Wealthy'	3.5	2	1166.28	25.6064	4.74472	11.8352	246.669	0.272976	0.194789	5.45781	0.478028	76.4158	21.5457	16.5411	68.2511	4.77934	4.16217
1230403021	7. More than secondary but less than HS ( 12th class)	3. Settled Agriculture	1. Nuclear	5. Tube well/Hand-pump	4. Open Field/ Jungle		25	33.6685	1.74288	776.89	0.39	0.69	0.6	Yes	Yes	Yes	Yes	2. Above primary + secondary & above	-2.35064	1	'Poorest'	2	1	776.88	19.5377	3.82849	8.93411	154.875	0.210025	0.143681	4.25192	0.368394	57.7491	22.1161	16.0818	52.7713	3.6008	2.8438
1230405011	1. No formal education	3. Settled Agriculture	1. Nuclear	2. Well	4. Open Field/ Jungle	10	28	15.2409	3.01073	785.34	0.12	0.56	0.2	Yes	Yes	No	Yes	1. primary & below	-2.36188	1	'Poorest'	2	1	987.485	22.8216	4.03301	10.2665	204.431	0.244058	0.166706	4.89307	0.418406	60.4317	22.525	16.3117	58.6208	4.28642	3.537
1230405012	1. No formal education	9. Housewife	1. Nuclear	2. Well	4. Open Field/ Jungle	10	20	20.0557	3.77549	447.79	1.17	0.73	0.14	Yes	No	Yes	No	1. primary & below	-1.06837	2	'Poor'	1	1	769.454	19.89	3.49681	8.4958	151.41	0.209706	0.140684	4.13248	0.354864	54.221	20.1158	16.1522	54.5153	3.62056	2.81094
1230405020	1. No formal education	9. Housewife	2. Joint/Extended	5. Tube well/Hand-pump	4. Open Field/ Jungle		22	41.0931	2.15568	1000	0.36	0.79	0.01	Yes	No	No	No	1. primary & below	-4.14615	1	'Poorest'	2	1.5	1176.72	26.1257	4.77018	12.5764	247.557	0.299154	0.188639	5.70867	0.531053	86.5791	26.988	16.0724	67.625	5.07986	4.35004
1230407013	7. More than secondary but less than HS ( 12th class)	3. Settled Agriculture	2. Joint/Extended	2. Well	4. Open Field/ Jungle	15	28	26.5955	4.59879	1000	0.95	1.27	0.09	Yes	No	No	Yes	2. Above primary + secondary & above	0.250553	3	'Medium'	3	0.5	1149.82	27.4197	5.16248	14.5932	235.709	0.342537	0.215627	5.74636	0.514151	77.699	21.1013	15.4252	67.2749	5.4976	4.99508
1230407017	1. No formal education	6. Daily wager (Construction Labour/Coolie/agriculture labour	1. Nuclear	2. Well	4. Open Field/ Jungle		38	114.312	1.58083	1000	13.64	0.69	1	Yes	Yes	Yes	Yes	1. primary & below	-2.49303	1	'Poorest'	2.5	1	893.426	22.6085	4.78947	9.94386	167.697	0.250633	0.157955	4.46205	0.379688	58.2836	21.6771	16.2987	63.1039	4.96603	3.37842
1230407019	6. More than primary (5th class) but less than secondary (10 th class)	9. Housewife	1. Nuclear	2. Well	4. Open Field/ Jungle	14	27	28.5063	3.58115	732.44	0.35	0.99	0.2	Yes	Yes	No	Yes	2. Above primary + secondary & above	0.123454	3	'Medium'	2.5	1.5	980.212	24.3306	4.50387	11.132	200.276	0.281042	0.170109	4.81703	0.423396	79.7785	18.6935	15.7599	62.9246	4.5021	3.82142
1230407021	2. No formal education but can sign	3. Settled Agriculture	2. Joint/Extended	2. Well	4. Open Field/ Jungle	11	30	18.3834	2.24022	1000	0.102	1.07	0.66	Yes	Yes	Yes	Yes	1. primary & below	-0.378956	3	'Medium'	3	1	898.029	23.2222	4.33463	9.39244	179.011	0.2248	0.159495	4.77552	0.409851	56.6495	20.2322	16.1796	59.896	4.24103	3.35728
1230407024	4. Less than primary (5th class)	3. Settled Agriculture	2. Joint/Extended	5. Tube well/Hand-pump	4. Open Field/ Jungle	8	21	13.9849	10.9982	1000	0.51	0.74	0.05	Yes	No	No	Yes	1. primary & below	-1.2198	2	'Poor'	1.5	1	799.853	20.1997	2.56572	8.15532	161.979	0.194405	0.141681	4.06607	0.314403	47.1433	8.52464	14.8847	52.3474	3.95938	2.94606
1230407026	1. No formal education	3. Settled Agriculture	1. Nuclear	5. Tube well/Hand-pump	4. Open Field/ Jungle	10	32	9.64678	5.5558	545.87	2.15	2.55	0.31	Yes	Yes	Yes	Yes	1. primary & below	-1.53091	2	'Poor'	2	1.5	974.747	23.1684	4.594	10.734	200.002	0.257326	0.172131	4.87699	0.4628	68.2961	22.1075	17.3871	65.2115	4.27848	3.57548
1230407029	2. No formal education but can sign	3. Settled Agriculture	2. Joint/Extended	5. Tube well/Hand-pump	1. Own Toilet	11	37	26.3879	1.96999	575.68	0.64	1.22	0.6	Yes	Yes	Yes	Yes	1. primary & below	0.856732	4	'Wealthy'	4	2	962.7	23.6944	6.37809	10.1544	176.961	0.238416	0.195672	5.10603	0.456114	66.9262	24.6862	16.5959	66.1487	4.36824	3.88818
1230409019	1. No formal education	3. Settled Agriculture	1. Nuclear	5. Tube well/Hand-pump	4. Open Field/ Jungle	13	40	143.366	1.79217	1000	2.88	1.8	0.23	Yes	Yes	No	Yes	1. primary & below	-4.00209	1	'Poorest'	2.5	1	948.436	23.1314	5.65431	10.3851	188.559	0.243492	0.176412	5.06636	0.460694	65.821	26.7416	17.1543	59.3962	4.06722	3.55458
1230409020	1. No formal education	9. Housewife	2. Joint/Extended	2. Well	4. Open Field/ Jungle	9	20	31.6759	3.77878	1000	7.09	1.06	0.11	Yes	Yes	No	Yes	1. primary & below	-4.31139	1	'Poorest'	2	1.5	761.83	18.8071	4.32285	8.73706	148.957	0.217913	0.139143	4.11519	0.348911	48.9841	18.916	15.1433	50.9207	3.65277	2.81277
1230410013	1. No formal education	9. Housewife	1. Nuclear	2. Well	4. Open Field/ Jungle		30	14.6828	1.97419	606.25	3.71	0.68	0.14	Yes	No	Yes	Yes	1. primary & below	-3.41611	1	'Poorest'	3	1.5	1063.6	25.2633	4.19849	13.7022	218.931	0.299889	0.198642	5.35778	0.511977	78.2036	40.8094	16.2385	76.0724	5.13225	4.7184
1230411016	6. More than primary (5th class) but less than secondary (10 th class)	3. Settled Agriculture	1. Nuclear	2. Well	4. Open Field/ Jungle	11	20	15.7822	2.38393	1000	0.27	1.17	0.73	Yes	Yes	Yes	Yes	2. Above primary + secondary & above	-1.82271	2	'Poor'	3.5	1.5	1071.48	25.9793	4.591	12.5201	221.242	0.318306	0.207621	5.3762	0.476451	86.7414	21.5614	16.5125	71.7644	5.13469	4.31033
1230411017	1. No formal education	3. Settled Agriculture	2. Joint/Extended	2. Well	4. Open Field/ Jungle	10	32	13.8868	2.45156	1000	4.97	1.97	0.09	Yes	Yes	No	Yes	1. primary & below	-4.88196	1	'Poorest'	3	1	951.156	23.9005	4.70098	11.2046	191.047	0.271162	0.192436	4.90419	0.440215	77.7158	21.9358	16.2549	68.7207	4.62609	3.68046
1230503065	6. More than primary (5th class) but less than secondary (10 th class)	6. Daily wager (Construction Labour/Coolie/agriculture labour	1. Nuclear	5. Tube well/Hand-pump	4. Open Field/ Jungle	13	25	25.2728	2.21991	608.8	6.23	0.85	0.05	Yes	No	No	Yes	2. Above primary + secondary & above	-1.07499	2	'Poor'	1.5	1	826.161	20.2371	3.39871	8.64697	168.131	0.194472	0.143761	4.29372	0.369064	50.2212	18.0589	14.7277	50.8741	3.32999	2.9659
1230507061	8. HS (12th class) and above	9. Housewife	2. Joint/Extended	5. Tube well/Hand-pump	4. Open Field/ Jungle	11	29	111.636	2.02888	1000	3.92	1.19	0.55	Yes	Yes	Yes	Yes	2. Above primary + secondary & above	0.82932	4	'Wealthy'	2.5	1.5	997.701	23.3598	6.01087	10.6442	199.584	0.268251	0.166645	4.64199	0.491876	68.4296	22.1882	16.1445	66.6044	4.7966	3.53609
1230509064	1. No formal education	9. Housewife	2. Joint/Extended	4. River/Dam/spring /waterfall	4. Open Field/ Jungle	14	26	24.5876	1.97766	760.42	0.171	0.67	0.03	Yes	Yes	No	Yes	1. primary & below	-0.340458	3	'Medium'	2.5	1.5	929.717	23.2825	5.69873	9.40054	185.364	0.236342	0.152819	4.58932	0.386133	51.2588	13.8791	16.2085	75.2903	5.59279	3.28349
1230510051	7. More than secondary but less than HS ( 12th class)	9. Housewife	1. Nuclear	5. Tube well/Hand-pump	4. Open Field/ Jungle	14	23	47.3794	1.6231	1000	1.17	0.59	0.2	Yes	No	Yes	Yes	2. Above primary + secondary & above	0.747047	4	'Wealthy'	2.5	1	984.087	23.7476	5.56988	11.1006	198.516	0.248643	0.188186	5.13071	0.484051	73.0281	31.2787	15.9738	62.4256	4.12293	3.66468
1230707091	2. No formal education but can sign	9. Housewife	2. Joint/Extended	5. Tube well/Hand-pump	4. Open Field/ Jungle	11	22	30.9125	3.39233	427.61	0.23	0.89	0.16	Yes	Yes	No	No	1. primary & below	3.1885	5	'Wealthiest'	3	1	960.2	23.0142	4.48593	10.248	195.942	0.255352	0.166603	4.7446	0.442317	64.3898	19.8853	16.2717	63.1029	4.46826	3.55009
1230707094	1. No formal education	3. Settled Agriculture	2. Joint/Extended	5. Tube well/Hand-pump	4. Open Field/ Jungle	12	26	8.39459	4.5058	1000	0.42	0.69	1	No	No	Yes	Yes	1. primary & below	1.32649	4	'Wealthy'	3	2	893.354	22.0727	4.72582	9.83335	178.582	0.236294	0.162459	4.60286	0.402533	61.9141	22.3719	16.5709	58.6121	3.93695	3.28875
1230712083	8. HS (12th class) and above	9. Housewife	2. Joint/Extended	5. Tube well/Hand-pump	4. Open Field/ Jungle	12	23	138.857	2.28249	1000	2.06	1.07	0.04	Yes	No	Yes	No	2. Above primary + secondary & above	-0.422403	3	'Medium'	3	0	961.066	22.8447	4.96623	10.8175	194.802	0.258173	0.177373	5.06645	0.453749	71.809	28.1793	16.7137	65.7376	4.2943	3.53571
1230712088	1. No formal education	3. Settled Agriculture	2. Joint/Extended	5. Tube well/Hand-pump	4. Open Field/ Jungle	11	29	7.63774	3.37465	754.54	1.17	1.27	0.64	Yes	Yes	No	No	1. primary & below	-2.1216	1	'Poorest'	3	1.5	879.21	21.4537	4.74294	10.2638	176.292	0.209132	0.159191	4.47356	0.388911	66.2144	27.498	16.6913	67.4984	3.49208	3.11014
1240208076	6. More than primary (5th class) but less than secondary (10 th class)	9. Housewife	2. Joint/Extended	2. Well	4. Open Field/ Jungle	7	19	6.35941	16.9242	1000	0.35	0.69	0.12	Yes	Yes	No	No	2. Above primary + secondary & above	-0.935262	2	'Poor'	1.5	0.5	887.278	22.0058	3.57519	8.77165	178.385	0.203995	0.164976	4.74948	0.37711	45.7613	22.1534	33.4959	48.099	3.48969	3.1798
1240208080	5. Completed Primary	6. Daily wager (Construction Labour/Coolie/agriculture labour	2. Joint/Extended	5. Tube well/Hand-pump	4. Open Field/ Jungle	11	35	16.5187	1.86169	541.94	1.48	0.43	1	Yes	Yes	Yes	No	1. primary & below	1.75673	5	'Wealthiest'	2	0	955.333	23.6351	4.29487	9.83866	190.295	0.244124	0.209764	5.14191	0.435186	58.3629	31.0029	35.5582	64.6479	4.60009	3.57785
1240211068	7. More than secondary but less than HS ( 12th class)	8. Unemployed	2. Joint/Extended	5. Tube well/Hand-pump	4. Open Field/ Jungle	9	18	11.142	3.92312	369.14	0.35	0.72	0.02	Yes	Yes	No	No	2. Above primary + secondary & above	-0.644788	3	'Medium'	3	0	976.528	23.9289	4.28486	10.1981	195.535	0.24034	0.208293	5.16181	0.427881	60.0848	29.1783	35.2208	61.0054	4.37915	3.62384
1240401076	4. Less than primary (5th class)	9. Housewife	1. Nuclear	2. Well	4. Open Field/ Jungle	13	20	18.934	3.17265	319.12	0.23	0.82	0.11	Yes	Yes	Yes	No	1. primary & below	-1.4814	2	'Poor'	3	0	1031.6	26.439	6.24307	9.98888	194.054	0.268969	0.218588	5.808	0.497572	56.2527	27.6725	35.0321	57.8259	4.57026	4.08833
1240404074	1. No formal education	1. Hunting/Gathering	1. Nuclear	5. Tube well/Hand-pump	4. Open Field/ Jungle	10	22	12.9691	5.47797	1000	0.6	0.61	0.64	Yes	Yes	Yes	Yes	1. primary & below	-0.141653	3	'Medium'	4	0	1080.14	29.0323	6.28355	10.222	200.562	0.265177	0.242165	6.61067	0.534383	57.1064	26.6674	35.0772	57.4992	4.67712	5.10997
1240404076	7. More than secondary but less than HS ( 12th class)	1. Hunting/Gathering	2. Joint/Extended	5. Tube well/Hand-pump	4. Open Field/ Jungle	12	30	34.3832	2.1092	675.55	2.41	0.98	0.28	Yes	No	Yes	Yes	2. Above primary + secondary & above	1.57773	4	'Wealthy'	2	0.5	1081.38	25.39	4.45689	10.6497	220.164	0.244316	0.203194	5.44159	0.438086	54.9324	26.5883	32.7962	53.8141	4.33302	3.91551
1240404082	1. No formal education	1. Hunting/Gathering	1. Nuclear	2. Well	4. Open Field/ Jungle	11	22	24.5324	2.3261	450.03	3.47	0.96	0	No	No	No	No	1. primary & below	-2.89804	1	'Poorest'	3	1	1087.79	25.4609	4.3863	10.7196	222.711	0.262392	0.204333	5.48356	0.439535	54.7457	24.5096	33.3039	56.2484	4.58484	3.98071
1240404085	1. No formal education	9. Housewife	1. Nuclear	2. Well	4. Open Field/ Jungle	10	30	24.5778	1.76173	440.08	1.76	0.76	0.44	Yes	No	Yes	Yes	1. primary & below	-2.35849	1	'Poorest'	4	0.5	1218.38	29.5888	6.1646	12.2022	245.095	0.380658	0.246408	6.3899	0.506483	65.3779	28.3674	35.9819	62.8043	5.54146	4.67731
1240404087	1. No formal education	9. Housewife	1. Nuclear	5. Tube well/Hand-pump	4. Open Field/ Jungle	11	25	11.6563	2.58105	546.94	0.19	0.52	0	Yes	No	No	No	1. primary & below	-3.04547	1	'Poorest'	2	0	921.537	23.0062	4.339	9.97672	181.913	0.234747	0.24171	5.01694	0.433006	56.488	29.1588	35.1132	63.9281	4.30612	3.52481
1240407074	5. Completed Primary	3. Settled Agriculture	2. Joint/Extended	5. Tube well/Hand-pump	4. Open Field/ Jungle	11	18	44.0157	3.72806	1000	1.12	2.01	1	Yes	Yes	Yes	Yes	1. primary & below	3.32157	5	'Wealthiest'	3	0	1348.01	29.6903	6.29659	12.5859	271.605	0.30155	0.239941	6.30557	0.514309	62.0814	22.6094	34.5596	61.072	5.28913	4.97624
1240407075	1. No formal education	3. Settled Agriculture	1. Nuclear	5. Tube well/Hand-pump	4. Open Field/ Jungle	13	20	66.5136	1.57266	832.62	0.144	0.55	0.16	Yes	No	No	Yes	1. primary & below	0.291598	3	'Medium'	2	0	1203.03	27.9565	5.7802	14.0718	244.445	0.34599	0.252943	6.31566	0.542236	69.8949	33.5851	35.0224	63.2949	5.34526	4.99061
1240407080	1. No formal education	9. Housewife	2. Joint/Extended	5. Tube well/Hand-pump	4. Open Field/ Jungle		40	7.55612	2.14723	1000	1.06	0.55	0	No	No	No	No	1. primary & below	-1.11896	2	'Poor'	3	0	1084.09	26.0077	5.13444	11.8259	218.623	0.281268	0.222793	5.78922	0.49843	66.5955	35.4628	34.5174	60.4293	4.63201	4.08118
1240407081	4. Less than primary (5th class)	1. Hunting/Gathering	2. Joint/Extended	5. Tube well/Hand-pump	4. Open Field/ Jungle	12	28	117.231	1.59774	1000	3.39	1.44	0.28	Yes	No	Yes	Yes	1. primary & below	1.7338	5	'Wealthiest'	1	0.5	1016.81	24.3317	4.13943	10.1324	205.934	0.245565	0.194775	5.31827	0.4247	52.2355	25.2185	34.5028	54.5659	4.39428	3.72902
1240502061	5. Completed Primary	9. Housewife	1. Nuclear	5. Tube well/Hand-pump	4. Open Field/ Jungle	11	18	11.314	3.58405	587.73	0.31	0.86	0	No	Yes	No	No	1. primary & below	-1.25945	2	'Poor'	2	0	985.384	22.7935	6.92419	9.86736	174.35	0.236105	0.180562	4.83632	0.39344	55.5023	28.2995	34.9092	59.5494	4.78103	3.25411
1240502073	1. No formal education	6. Daily wager (Construction Labour/Coolie/agriculture labour	1. Nuclear	2. Well	4. Open Field/ Jungle	12	25	5.94376	3.42733	781.15	1.94	0.7	0.15	Yes	Yes	No	No	1. primary & below	-1.61769	2	'Poor'	2.5	1.5	1340.28	26.638	8.11532	11.6005	237.65	0.269532	0.21486	5.97227	0.510515	64.5145	34.0505	34.2509	62.3043	5.1043	4.5926
1240506092	8. HS (12th class) and above	9. Housewife	2. Joint/Extended	2. Well	4. Open Field/ Jungle	10	23	76.4134	1.57238	1000	11.62	0.89	0.31	Yes	Yes	No	No	2. Above primary + secondary & above	0.780373	4	'Wealthy'	3.5	0.5	1058.42	28.2286	5.87738	11.1286	205.884	0.27268	0.219459	5.83573	0.499778	62.0815	27.0222	35.3079	61.494	4.74274	4.1962
1240506099	1. No formal education	9. Housewife	1. Nuclear	2. Well	4. Open Field/ Jungle	11	26	7.24276	3.32804	585.23	3.26	1.03	0.31	Yes	Yes	No	No	1. primary & below	0.221131	3	'Medium'	2	1	1139.52	26.1282	4.84473	11.0761	234.329	0.268991	0.211697	5.70265	0.443115	54.3616	21.4848	34.1838	56.808	4.81073	4.17607
1240508089	1. No formal education	9. Housewife	1. Nuclear	5. Tube well/Hand-pump	4. Open Field/ Jungle	8	18	19.2167	1.89481	718.81	1.79	0.76	0.15	Yes	Yes	No	No	1. primary & below	-0.217676	3	'Medium'	1.5	1	1063	25.085	4.12916	10.2709	212.478	0.230849	0.193166	5.35278	0.450915	55.7276	22.3158	32.7295	57.5421	4.41908	3.73918
1240508093	1. No formal education	9. Housewife	1. Nuclear	5. Tube well/Hand-pump	4. Open Field/ Jungle	7	35	9.87712	5.19843	634.09	0.74	1.97	0.15	Yes	Yes	No	No	1. primary & below	-2.67764	1	'Poorest'	2.5	1	1083.75	26.0419	3.8735	10.9726	222.78	0.346134	0.252633	5.50991	0.450255	54.4047	27.9415	35.8585	60.5952	4.78589	3.94899
1240508098	2. No formal education but can sign	9. Housewife	1. Nuclear	5. Tube well/Hand-pump	4. Open Field/ Jungle	10	25	17.365	2.28249	1000	2.05	1.48	0.44	Yes	Yes	No	No	1. primary & below	-1.16462	2	'Poor'	2.5	0.5	1001.72	24.0303	4.5346	10.0179	201.603	0.244193	0.192296	5.3306	0.432806	52.6066	27.2193	34.5109	54.6942	4.25045	3.6411
1240508103	2. No formal education but can sign	9. Housewife	2. Joint/Extended	5. Tube well/Hand-pump	4. Open Field/ Jungle	10	16	20.2667	2.80707	530.39	0.3	0.92	0.79	Yes	Yes	Yes	No	1. primary & below	3.94186	5	'Wealthiest'	3	2	944.586	23.7829	5.75999	10.6687	181.311	0.294296	0.207092	5.00061	0.398623	52.3843	25.4441	34.4425	59.1153	4.74438	3.62205
1240508106	5. Completed Primary	9. Housewife	1. Nuclear	5. Tube well/Hand-pump	4. Open Field/ Jungle	13	15	18.5088	1.58416	344.95	0.12	0.93	0.2	Yes	Yes	Yes	No	1. primary & below	0.872124	4	'Wealthy'	3	3	893.559	23.5947	4.55175	8.74097	172.665	0.313826	0.214691	4.65264	0.353186	40.8757	21.9203	35.5515	58.8897	4.47427	3.19089
1240510071	4. Less than primary (5th class)	9. Housewife	2. Joint/Extended	5. Tube well/Hand-pump	4. Open Field/ Jungle	6	28	9.12604	7.06638	293.3	0.2	0.53	0.37	Yes	Yes	Yes	No	1. primary & below	1.5694	4	'Wealthy'	2.5	1.5	946.92	23.4341	4.52136	9.98801	178.393	0.284856	0.256152	4.82552	0.419686	56.2237	26.7296	36.0079	64.6147	4.60862	3.54227
1240510074	1. No formal education	9. Housewife	1. Nuclear	2. Well	4. Open Field/ Jungle	14	25	13.5729	2.4649	347.4	0.36	1.21	0.03	Yes	Yes	No	No	1. primary & below	1.71524	5	'Wealthiest'	2	0	931.228	22.9482	3.99625	10.0077	185.37	0.245254	0.192317	5.21724	0.432448	55.8574	29.2362	34.595	55.0596	4.03613	3.38513
1240510079	1. No formal education	1. Hunting/Gathering	2. Joint/Extended	2. Well	4. Open Field/ Jungle	10	33	9.66943	4.10839	348.6	0.38	0.59	0.25	Yes	No	Yes	No	1. primary & below	0.252245	3	'Medium'	3	1	1156	26.4059	4.83257	11.4598	238.256	0.265222	0.249656	5.80693	0.489225	61.0865	30.1741	35.3523	64.1236	4.53377	4.22992
1240511070	1. No formal education	9. Housewife	2. Joint/Extended	5. Tube well/Hand-pump	4. Open Field/ Jungle	11	20	24.2114	2.96552	460.45	0.58	2.28	0.2	Yes	Yes	No	No	1. primary & below	-0.121889	3	'Medium'	3	0.5	1053.79	25.7077	4.78548	11.1051	214.149	0.279674	0.204593	5.42232	0.422015	56.2325	26.4926	34.4555	55.6876	5.02052	4.08165
1240511075	1. No formal education	9. Housewife	2. Joint/Extended	5. Tube well/Hand-pump	1. Own Toilet	8	25	11.8944	3.80889	358.99	1.16	0.48	1	Yes	Yes	Yes	No	1. primary & below	3.96426	5	'Wealthiest'	2	0.5	1145.19	26.1079	4.83378	11.4592	237.531	0.271511	0.239844	5.76809	0.463237	59.6329	30.0644	34.8212	62.6589	4.95746	4.24001
1240511076	2. No formal education but can sign	9. Housewife	2. Joint/Extended	5. Tube well/Hand-pump	4. Open Field/ Jungle	11	25	10.9292	4.07354	491.18	0.85	0.5	0.15	Yes	Yes	No	No	1. primary & below	-1.86682	1	'Poorest'	2	1	795.186	20.4986	4.18465	8.46151	151.549	0.188963	0.22261	4.33396	0.367261	48.3847	25.8705	34.9409	61.5243	3.94271	2.97999
1240511078	4. Less than primary (5th class)	9. Housewife	1. Nuclear	5. Tube well/Hand-pump	4. Open Field/ Jungle	9	24	10.1582	2.34706	387.97	4.7	0.42	0.01	Yes	No	Yes	No	1. primary & below	-1.17241	2	'Poor'	2	0	912.492	22.5806	3.65776	9.60518	183.96	0.2526	0.17738	5.2404	0.434044	47.5711	24.2134	34.1886	50.0888	4.08853	3.46142
1240511079	6. More than primary (5th class) but less than secondary (10 th class)	9. Housewife	1. Nuclear	5. Tube well/Hand-pump	4. Open Field/ Jungle	7	16	4.88889	4.66806	619.41	1.43	0.58	0.03	Yes	Yes	No	No	2. Above primary + secondary & above	-1.18326	2	'Poor'	2	0.5	1064.48	24.7066	4.62187	11.0213	218.652	0.258523	0.206367	5.47616	0.457149	61.2492	32.9257	34.3729	56.941	4.65077	3.85348
1240511082	6. More than primary (5th class) but less than secondary (10 th class)	9. Housewife	2. Joint/Extended	5. Tube well/Hand-pump	4. Open Field/ Jungle	11	26	83.8588	2.09492	747.11	7.48	1.17	0.25	Yes	No	Yes	No	2. Above primary + secondary & above	3.50526	5	'Wealthiest'	3	3.5	1350.27	30.0896	7.00769	13.6088	278.702	0.328287	0.247488	6.56884	0.538147	67.4472	22.5349	34.8712	71.6442	6.17384	5.1249
1240608072	1. No formal education	9. Housewife	1. Nuclear	5. Tube well/Hand-pump	4. Open Field/ Jungle		35	8.92135	3.46862	523.14	2.01	0.74	0.03	Yes	Yes	No	No	1. primary & below	2.05364	5	'Wealthiest'	2.5	1	1272.76	28.4901	4.64899	12.1082	267.237	0.279354	0.22439	6.34027	0.51712	60.8057	26.0596	34.546	56.9719	4.36457	4.58629
1240608073	7. More than secondary but less than HS ( 12th class)	6. Daily wager (Construction Labour/Coolie/agriculture labour	2. Joint/Extended	1. Piped water	4. Open Field/ Jungle	11	29	9.95027	8.65571	768.66	4.57	0.66	0.23	Yes	Yes	Yes	No	2. Above primary + secondary & above	4.77362	5	'Wealthiest'	3.5	2	1288.65	28.9739	5.36022	12.8722	269.012	0.30278	0.242142	6.48556	0.547313	71.1059	39.6054	35.7177	61.1682	4.60999	4.67364
1240608074	6. More than primary (5th class) but less than secondary (10 th class)	9. Housewife	1. Nuclear	5. Tube well/Hand-pump	4. Open Field/ Jungle	13	28	15.074	3.37938	352.8	0.64	0.67	0	Yes	Yes	No	No	2. Above primary + secondary & above	-0.292891	3	'Medium'	2.5	0.5	1185.65	27.1584	7.04371	11.7834	235.577	0.300864	0.243271	5.97374	0.529409	75.2562	36.8992	36.3051	67.5983	4.8003	4.08202
1240611051	6. More than primary (5th class) but less than secondary (10 th class)	9. Housewife	2. Joint/Extended	5. Tube well/Hand-pump	1. Own Toilet	14	25	8.32619	3.31371	408.92	0.58	0.59	0.15	Yes	Yes	Yes	No	2. Above primary + secondary & above	-0.544348	3	'Medium'	2	0	1104.65	25.6358	3.84125	10.9266	229.202	0.246404	0.205874	5.69748	0.47005	57.2298	28.9097	34.2903	54.625	4.03621	3.97375
1240611052	4. Less than primary (5th class)	9. Housewife	2. Joint/Extended	5. Tube well/Hand-pump	1. Own Toilet	10	25	11.9119	1.62842	374.17	1.45	1.18	1	Yes	Yes	Yes	Yes	1. primary & below	1.2822	4	'Wealthy'	2	1	929.434	22.6249	4.02838	9.49751	187.8	0.212895	0.181005	4.99681	0.410769	51.4412	28.2208	34.9137	51.0887	3.64202	3.32864

## Sheet: Codesheet
S. no.	Code	Description
1	HHID	Household ID
2	Hgb	Hemoglobin
3	alferritin	Ferritin
4	alstfr	Soluble transferrin receptor
5	agp1a	Alpha-1-acid glycoprotein
6	CRP	C-reactive protein
7	RBP	Retinol binding protein
8	FADI	Food access diversity index
9	Average DDS	Average dietary diversity score
10	Average IF score	Average indigenous food score
11	Nutrient_back	Nutrient back-transformed
